# Supplementary material for: Double-positive T cells form heterotypic clusters with circulating tumor cells to foster cancer metastasis
Source: J Clin Invest. 2025 Sep 16;135(18):e193521. doi: 10.1172/JCI193521 (PMC12435850; doi:10.1172/JCI193521)
Supplement: Supplemental table 3 [file jci-135-193521-s266.xlsx]

## Sheet: Extended_Table_3_DPT_altered 4T
gene_name	p_val	avg_log2FC	pct.1	pct.2	p_val_adj
Fth1	0	2.4327	0.991	0.823	0
Txnip	2.61e-292	-3.69877	0.153	0.815	5.64e-288
Rpl13	6.48e-282	1.3641	0.997	0.865	1.4e-277
Malat1	2.13e-280	-2.20913	0.958	0.999	4.6e-276
Rpl18a	7.55e-277	1.2579	0.995	0.83	1.63e-272
Rps9	8.67e-272	1.32808	0.993	0.819	1.88e-267
Rps5	3.87e-266	1.42636	0.994	0.812	8.37e-262
Rpl15	1.44e-255	1.30618	0.978	0.815	3.12e-251
Rps19	6.28e-251	1.49371	0.982	0.82	1.36e-246
Rps20	3.69e-250	1.35744	0.994	0.873	7.99e-246
Rps13	6.49e-250	1.11124	0.993	0.841	1.4e-245
Rpl8	4.74e-247	1.30696	0.988	0.798	1.03e-242
Rpl19	1.19e-236	1.02954	0.997	0.849	2.58e-232
Eif1	3.59e-216	1.24669	0.984	0.893	7.78e-212
Rps3a1	4.58e-211	1.13153	0.992	0.825	9.91e-207
Gimap3	2.03e-208	-1.8414	0.473	0.9	4.39e-204
Rps3	5.22e-207	1.11102	0.986	0.806	1.13e-202
Rpl18	2.47e-206	1.06129	0.992	0.82	5.34e-202
Oaz1	2.18e-205	1.32825	0.958	0.778	4.71e-201
Rps27a	5.72e-199	0.992592	0.989	0.843	1.24e-194
Rpl11	1.22e-193	0.936227	0.993	0.85	2.64e-189
Slc25a3	1.19e-184	1.82346	0.842	0.681	2.58e-180
Cox4i1	1.91e-180	1.33756	0.906	0.755	4.14e-176
Tespa1	2.76e-179	-3.34884	0.067	0.556	5.98e-175
2025-09-09	3.58e-170	-2.73456	0.154	0.638	7.74e-166
Rpl10a	4.54e-170	1.14033	0.959	0.832	9.82e-166
Rpl9	1.85e-169	1.00541	0.991	0.812	4e-165
2025-09-01	1.69e-167	-1.6525	0.39	0.821	3.66e-163
Rps4x	2.95e-164	1.02853	0.987	0.807	6.38e-160
Zfp36l2	6.88e-164	-2.19116	0.319	0.773	1.49e-159
Ddit4	7.64e-164	-3.4155	0.112	0.571	1.65e-159
Fau	4.5e-161	0.87385	0.995	0.867	9.74e-157
Arhgap15	4.41e-160	-1.71644	0.55	0.939	9.55e-156
Itgb7	1.32e-157	-2.11814	0.263	0.716	2.85e-153
Rpsa	5.75e-157	0.976412	0.988	0.851	1.25e-152
Gimap8	3.17e-154	-2.09133	0.162	0.657	6.85e-150
Mndal	3.68e-154	-1.94143	0.259	0.755	7.97e-150
Ripor2	8.46e-151	-1.76809	0.4	0.845	1.83e-146
Cd52	1.23e-150	-1.78431	0.623	0.85	2.67e-146
Cdk8	4.53e-150	-1.57282	0.829	0.982	9.8e-146
Rplp0	1.5e-149	0.927652	0.988	0.831	3.26e-145
Acap1	4.83e-149	-2.46118	0.145	0.604	1.04e-144
Arhgef1	1.08e-148	-1.51289	0.491	0.892	2.35e-144
Rpl27a	1.05e-142	0.853945	0.984	0.845	2.27e-138
Itgb2	6.39e-140	-2.24627	0.17	0.611	1.38e-135
Camk1d	1.64e-139	-3.95944	0.6	0.942	3.55e-135
Tbc1d10c	2.38e-139	-1.58686	0.329	0.771	5.15e-135
Gm2682	4.17e-139	-1.81667	0.469	0.857	9.02e-135
Dtx1	2.56e-138	-4.6761	0.022	0.391	5.53e-134
Lck	5.08e-138	-1.30626	0.54	0.869	1.1e-133
Slc9a9	1.42e-136	-2.84502	0.098	0.518	3.07e-132
Rps23	3.25e-136	0.869669	0.971	0.817	7.03e-132
Sp100	1.85e-135	-1.48815	0.4	0.819	4e-131
Cmss1	2.77e-134	-2.69117	0.893	0.986	5.99e-130
Rasal3	8.71e-134	-1.83022	0.201	0.666	1.89e-129
Actb	1.83e-133	-1.27747	0.932	0.947	3.96e-129
Rbm38	5.52e-133	-2.40526	0.138	0.562	1.19e-128
Apbb1ip	6.26e-133	-1.5125	0.377	0.823	1.35e-128
Jun	4.95e-131	-4.39309	0.05	0.428	1.07e-126
Rpl23	5.61e-131	0.819363	0.986	0.828	1.21e-126
Thy1	7.81e-130	-1.73276	0.342	0.74	1.69e-125
Cd84	4.03e-129	-2.09253	0.157	0.594	8.72e-125
Rps16	7.42e-129	0.784047	0.994	0.846	1.61e-124
Rpl24	9.97e-128	0.865027	0.965	0.817	2.16e-123
Gimap4	1.32e-125	-1.48303	0.368	0.785	2.86e-121
Gimap6	5.98e-124	-1.63396	0.411	0.821	1.29e-119
Chd3	3.47e-123	-1.7919	0.269	0.704	7.52e-119
Bin2	3.03e-122	-1.58971	0.327	0.745	6.57e-118
Anxa6	1.63e-121	-1.91636	0.24	0.645	3.52e-117
Rps2	1.3e-120	0.928204	0.975	0.831	2.8e-116
Atf7ip	1.42e-119	-2.06175	0.154	0.574	3.06e-115
Ccnd3	8.65e-119	-1.40022	0.439	0.841	1.87e-114
Rpl32	1.41e-118	0.740245	0.988	0.839	3.06e-114
Macf1	3.56e-118	-1.67457	0.291	0.734	7.71e-114
Gm10260	6.71e-117	0.929286	0.941	0.773	1.45e-112
Pdcd4	1.41e-115	-1.46666	0.393	0.795	3.05e-111
Rps18	1.46e-115	1.60453	0.754	0.624	3.16e-111
Lsp1	1.9e-115	-1.53891	0.372	0.745	4.12e-111
Ostf1	2.6e-115	2.42391	0.683	0.463	5.62e-111
Ldb1	4.01e-115	-1.6229	0.238	0.664	8.68e-111
Rpl27	4.06e-115	0.737379	0.977	0.831	8.78e-111
Rps10	5.83e-115	0.754971	0.992	0.836	1.26e-110
Izumo1r	2.59e-114	-2.89083	0.13	0.504	5.61e-110
Dock2	3.37e-114	-1.43326	0.57	0.902	7.28e-110
Kbtbd11	1.53e-113	-1.75877	0.113	0.525	3.32e-109
Gimap7	6.15e-113	-1.72848	0.289	0.685	1.33e-108
Cnn2	1.5e-112	-1.4605	0.464	0.772	3.25e-108
Tspan32	2.84e-112	-2.17514	0.146	0.538	6.15e-108
Npm1	4.37e-112	1.18633	0.866	0.741	9.45e-108
Dennd1c	1e-111	-2.11269	0.117	0.507	2.17e-107
Mob3a	1.05e-111	-2.02202	0.134	0.525	2.28e-107
Inpp4b	5.43e-111	-1.40059	0.636	0.923	1.17e-106
Il16	1.88e-109	-1.58237	0.248	0.657	4.08e-105
Ahnak	4.49e-109	-2.2413	0.166	0.553	9.71e-105
Vps37b	1.37e-108	2.71491	0.604	0.289	2.97e-104
Traf3ip3	1.61e-108	-1.57419	0.252	0.675	3.48e-104
H2afz	2.39e-108	2.32894	0.778	0.648	5.18e-104
Ucp2	1e-107	-1.28763	0.568	0.813	2.17e-103
Laptm5	3.35e-107	-1.27321	0.561	0.801	7.25e-103
Adgre5	1.42e-106	-1.40231	0.316	0.744	3.08e-102
Pglyrp2	1.74e-106	-2.34602	0.057	0.398	3.76e-102
Rpl41	2.68e-106	0.67293	0.995	0.903	5.79e-102
Fermt3	7.37e-106	-1.70224	0.237	0.633	1.59e-101
Gm45552	1.36e-105	-4.10169	0.018	0.315	2.94e-101
Atrx	1.36e-105	-1.69706	0.252	0.65	2.94e-101
Hsp90ab1	3.84e-105	1.0591	0.922	0.903	8.3e-101
Rsrp1	2.53e-104	-1.42905	0.408	0.8	5.47e-100
Mbnl1	3.82e-104	-0.994764	0.711	0.93	8.27e-100
Tle5	8.97e-104	-1.21025	0.474	0.776	1.94e-99
Rps7	9.48e-104	0.818164	0.983	0.82	2.05e-99
Pmepa1	1.25e-103	2.37422	0.593	0.249	2.69e-99
Rpl3	1.49e-103	0.872045	0.93	0.804	3.23e-99
Ddx5	1.75e-103	-0.952836	0.722	0.928	3.78e-99
Grk6	3.35e-103	-1.69488	0.176	0.564	7.25e-99
Prkcq	3.48e-103	-1.43966	0.358	0.779	7.54e-99
Zfp36l1	3.51e-103	-1.59908	0.281	0.696	7.59e-99
Gm48161	1.14e-102	-2.77739	0.057	0.388	2.47e-98
Rps15a	4.7e-102	0.73245	0.988	0.844	1.02e-97
Rabgap1l	7.64e-102	-1.57694	0.302	0.707	1.65e-97
Acp5	1.4e-101	-1.48828	0.23	0.635	3.02e-97
Arhgap4	2.12e-101	-1.90925	0.147	0.525	4.58e-97
Slc44a2	3.02e-101	-1.78648	0.151	0.539	6.54e-97
Sema4d	8.34e-101	-1.58485	0.182	0.569	1.8e-96
Rpl22l1	1.58e-99	1.01629	0.867	0.761	3.42e-95
Rps6	6.37e-99	0.92147	0.896	0.778	1.38e-94
Csk	2.01e-98	-1.39926	0.265	0.653	4.35e-94
Ndufa6	5.69e-98	1.3931	0.758	0.614	1.23e-93
Eno1	5.73e-98	-1.63585	0.251	0.628	1.24e-93
Sash3	8.02e-98	-1.4866	0.19	0.574	1.74e-93
Shisa5	2.02e-97	-0.931912	0.737	0.895	4.36e-93
Eef1b2	1.33e-96	0.977095	0.89	0.727	2.87e-92
Dnah8	1.78e-96	-2.33011	0.116	0.467	3.85e-92
Arhgdib	2.15e-96	-1.21671	0.608	0.799	4.65e-92
Runx1	5.13e-96	-1.59343	0.203	0.595	1.11e-91
Fus	7.7e-96	-1.29383	0.327	0.72	1.67e-91
Rgs14	2.22e-95	-2.52934	0.074	0.394	4.8e-91
Ly9	2.78e-95	-2.33892	0.083	0.407	6.02e-91
Smpdl3a	3.24e-95	-1.98428	0.102	0.45	7.02e-91
Rac2	8.75e-94	-1.16364	0.634	0.802	1.89e-89
Dgkz	1.85e-93	-1.68155	0.195	0.558	4.01e-89
Tnik	4.51e-93	-1.93517	0.156	0.517	9.76e-89
Il27ra	9.03e-93	-1.29423	0.257	0.663	1.95e-88
Dennd2d	3.8e-92	-1.67843	0.163	0.53	8.23e-88
Ms4a6b	3.9e-92	-1.09833	0.506	0.823	8.45e-88
Fam189b	1.51e-91	-1.65426	0.15	0.512	3.27e-87
Cd37	3.47e-91	-1.24957	0.351	0.716	7.51e-87
Cd226	3.57e-91	-2.16687	0.134	0.476	7.72e-87
Ftl1	1.04e-90	1.05183	0.917	0.797	2.26e-86
Gm11808	2.06e-90	-1.31428	0.465	0.724	4.45e-86
Adk	3.2e-89	2.16378	0.6	0.317	6.93e-85
Btf3	4.42e-89	0.962687	0.832	0.73	9.56e-85
Zbtb20	7.77e-89	-1.77687	0.195	0.567	1.68e-84
Mir142hg	1.37e-87	-1.87149	0.544	0.861	2.96e-83
Cyth4	2.13e-87	-1.8647	0.121	0.451	4.62e-83
Flt3l	5.24e-87	-2.39889	0.07	0.369	1.13e-82
Lcp2	6.66e-87	-1.27791	0.285	0.662	1.44e-82
Prpf4b	7.22e-87	-1.75771	0.177	0.527	1.56e-82
Rpl37a	1.4e-86	0.695019	0.984	0.839	3.03e-82
Fgfr2	6.19e-86	-2.28546	0.132	0.465	1.34e-81
Itgal	5.25e-85	-1.61581	0.176	0.517	1.14e-80
Rps11	1.02e-84	0.60083	0.988	0.859	2.21e-80
Arhgef6	1.21e-84	-1.89188	0.1	0.416	2.62e-80
Pik3ip1	4.67e-84	-1.93624	0.096	0.422	1.01e-79
Rpl28	5.79e-84	0.699312	0.966	0.833	1.25e-79
Zcchc7	1.76e-83	-1.59691	0.197	0.553	3.81e-79
Rassf5	1.82e-83	-1.40251	0.177	0.527	3.93e-79
BE692007	1.01e-82	-2.18477	0.143	0.467	2.18e-78
Arhgap9	1.08e-82	-1.36754	0.199	0.556	2.33e-78
Rps24	1.29e-82	0.732127	0.993	0.849	2.79e-78
Cd96	1.33e-82	-1.70849	0.114	0.44	2.89e-78
Anp32a	1.54e-82	-1.19662	0.309	0.673	3.33e-78
Arrb2	2.36e-82	-1.41999	0.212	0.558	5.1e-78
Slamf6	2.94e-82	-1.77505	0.245	0.586	6.37e-78
Ifi208	5.08e-82	-2.28881	0.05	0.331	1.1e-77
Rhoh	6.07e-82	-1.53203	0.342	0.705	1.31e-77
Actr3	2.46e-81	-1.01116	0.49	0.781	5.31e-77
Atp5g3	6.23e-81	1.18056	0.787	0.716	1.35e-76
H2-Ke6	2e-80	-1.48917	0.155	0.488	4.33e-76
Rcsd1	2.06e-80	-1.67196	0.194	0.532	4.46e-76
Irf1	4.36e-80	-1.40127	0.25	0.615	9.43e-76
Tex14	1.11e-79	-5.61565	0.019	0.253	2.4e-75
Cap1	2.67e-79	-1.19362	0.4	0.714	5.78e-75
Ifngr1	4.66e-79	1.4783	0.721	0.513	1.01e-74
Sp110	1.34e-78	-1.53854	0.167	0.498	2.9e-74
Gdi1	1.4e-78	-1.66843	0.115	0.43	3.02e-74
Pfn1	1.5e-78	-0.851792	0.879	0.88	3.24e-74
Ctsd	1.85e-78	-1.51317	0.207	0.539	4.01e-74
Klhl6	2.93e-78	-1.50858	0.196	0.537	6.33e-74
Rpl38	3.4e-78	-0.711821	0.917	0.863	7.36e-74
Ephx1	7.63e-78	-2.75789	0.033	0.281	1.65e-73
Dok2	9.55e-78	-1.3271	0.22	0.564	2.07e-73
P2rx7	1.37e-77	-3.08567	0.031	0.277	2.96e-73
Bloc1s1	1.82e-77	-1.68285	0.104	0.405	3.94e-73
2410006H16Rik	2.46e-77	1.35667	0.756	0.658	5.33e-73
Arhgap27os3	2.52e-77	-2.23157	0.064	0.339	5.45e-73
Rpl30	4.74e-77	0.687947	0.989	0.814	1.03e-72
1810026B05Rik	1.06e-76	-1.16393	0.348	0.729	2.29e-72
Nedd9	1.27e-76	-1.50784	0.145	0.473	2.76e-72
Rab37	1.38e-76	-2.5496	0.045	0.302	2.98e-72
Rps26	3.16e-76	0.626332	0.982	0.821	6.84e-72
Kcna3	5.01e-76	-3.67357	0.021	0.251	1.08e-71
Skap1	1.02e-75	-0.875982	0.62	0.895	2.2e-71
Irf2bpl	1.13e-75	-1.5063	0.085	0.381	2.45e-71
Rps14	1.53e-75	0.638156	0.984	0.828	3.32e-71
Izumo4	1.57e-75	-2.05433	0.054	0.322	3.4e-71
Dtx3	1.61e-75	-2.17736	0.075	0.349	3.48e-71
Ccnd2	1.87e-75	-1.11787	0.261	0.623	4.05e-71
Itpr2	3.2e-75	-1.32174	0.236	0.589	6.92e-71
Sema4a	3.66e-75	-3.17044	0.024	0.258	7.91e-71
Vsir	3.77e-75	-1.3392	0.104	0.416	8.16e-71
Coro1a	7.34e-75	-0.721606	0.789	0.898	1.59e-70
Hvcn1	9.39e-75	-3.03276	0.023	0.255	2.03e-70
Cox8a	1.59e-74	1.00577	0.808	0.721	3.44e-70
mt-Nd4l	2.73e-74	-1.27338	0.671	0.929	5.92e-70
Uba52	3.47e-74	-1.13211	0.409	0.709	7.51e-70
Atp2a3	4.94e-74	-2.00871	0.089	0.369	1.07e-69
Tmem181a	1.05e-73	-1.73573	0.166	0.481	2.27e-69
Crem	1.17e-73	2.67432	0.374	0.095	2.53e-69
S100a9	3.1e-73	7.2544	0.221	0.004	6.7e-69
Ehd3	1.57e-72	-1.92119	0.076	0.35	3.4e-68
Was	2.04e-72	-1.412	0.173	0.491	4.42e-68
Slc14a1	2.35e-72	-3.032	0.031	0.266	5.08e-68
Rftn1	2.46e-72	-2.0443	0.106	0.389	5.32e-68
Ifi203	6.29e-72	-1.1913	0.226	0.585	1.36e-67
Lrmp	1.12e-71	-1.7638	0.115	0.403	2.42e-67
Sit1	1.39e-71	-2.04414	0.083	0.352	3e-67
Cd69	3.29e-71	-2.37413	0.113	0.404	7.12e-67
Ppia	3.67e-71	0.69507	0.982	0.851	7.95e-67
Taf15	4.13e-71	-1.3329	0.179	0.501	8.94e-67
Ier5	4.88e-71	-1.26767	0.191	0.527	1.06e-66
Vav3	6.18e-71	-2.66649	0.072	0.33	1.34e-66
Il2rg	6.6e-71	-0.929334	0.516	0.801	1.43e-66
Chtf8	9.25e-71	-3.01555	0.031	0.258	2e-66
Sun2	1.52e-70	-1.20378	0.187	0.522	3.29e-66
Ppp1r18	1.95e-70	-1.04839	0.386	0.696	4.23e-66
Gm2a	2.15e-70	-2.08919	0.087	0.351	4.66e-66
Gm44174	2.23e-70	-3.49927	0.031	0.258	4.82e-66
Sh3bp1	3.08e-70	-1.65151	0.111	0.392	6.66e-66
Jak3	4.98e-70	-1.85093	0.113	0.395	1.08e-65
2310001H17Rik	1.05e-69	-1.65209	0.159	0.46	2.27e-65
Gbp9	1.51e-69	-1.68096	0.076	0.35	3.27e-65
Cd3e	4.29e-69	-0.736278	0.733	0.846	9.28e-65
Sh3gl1	4.55e-69	-1.23747	0.235	0.574	9.85e-65
Nxpe3	4.96e-69	-1.30498	0.139	0.444	1.07e-64
Sp3	6.08e-69	-1.4605	0.132	0.432	1.32e-64
Zfp36	1.2e-68	-1.25483	0.188	0.522	2.59e-64
Sytl1	1.63e-68	-2.5959	0.059	0.304	3.53e-64
Rps6ka1	1.9e-68	-1.54497	0.142	0.434	4.11e-64
Cdkn1b	7.21e-68	-1.12419	0.282	0.626	1.56e-63
Tcp11l2	1.02e-67	-1.12362	0.096	0.391	2.21e-63
Dgat1	4.26e-67	3.8542	0.31	0.068	9.22e-63
Lat	6.58e-67	-0.802222	0.55	0.83	1.42e-62
Slamf1	1.11e-66	-2.18473	0.078	0.335	2.4e-62
Scg5	1.11e-66	-2.61021	0.024	0.238	2.41e-62
Srgn	1.76e-66	1.16018	0.835	0.765	3.81e-62
Tasp1	2.96e-66	-2.14299	0.08	0.335	6.42e-62
Rasgrp2	3.16e-66	-1.42089	0.172	0.473	6.83e-62
Ramp3	5.19e-66	4.44941	0.285	0.052	1.12e-61
Kcnab2	6.3e-66	-1.51866	0.143	0.431	1.36e-61
Tgtp2	7.31e-66	-3.11349	0.026	0.238	1.58e-61
Phf11b	8.07e-66	-1.75028	0.081	0.339	1.75e-61
Pstpip1	9.1e-66	-1.40717	0.154	0.446	1.97e-61
Ramp1	1.45e-65	-1.6731	0.136	0.416	3.13e-61
Xlr4b	4.14e-65	-2.25473	0.063	0.305	8.96e-61
Pnn	7.18e-65	-1.32536	0.221	0.532	1.55e-60
Jund	7.66e-65	-0.955812	0.598	0.886	1.66e-60
AI467606	1.2e-64	-1.52411	0.095	0.361	2.6e-60
Txn1	1.82e-64	2.04994	0.574	0.447	3.95e-60
Samd9l	2.85e-64	-1.49154	0.138	0.43	6.17e-60
Arhgef3	3.19e-64	-1.12809	0.279	0.613	6.9e-60
Hsd11b1	5.26e-64	-2.36993	0.038	0.26	1.14e-59
Cd5	1e-63	-1.0622	0.346	0.677	2.16e-59
Abhd8	1.08e-63	-1.17972	0.18	0.478	2.34e-59
Sipa1	1.19e-63	-1.37274	0.158	0.448	2.59e-59
Rasgrp1	1.26e-63	-1.18198	0.185	0.499	2.73e-59
Dgka	1.42e-63	-0.958583	0.495	0.817	3.06e-59
Hist1h4d	2.7e-63	-3.03544	0.064	0.294	5.84e-59
Pnisr	3.2e-63	-1.09922	0.202	0.521	6.93e-59
Actr2	5.64e-63	-0.930488	0.331	0.668	1.22e-58
Zfp638	6.39e-63	-1.34219	0.173	0.469	1.38e-58
Slc17a9	6.42e-63	-1.55026	0.084	0.347	1.39e-58
Ptpn7	7.48e-63	-2.08026	0.102	0.356	1.62e-58
Tsc22d4	9.71e-63	-1.06611	0.284	0.609	2.1e-58
Clec2d	1.56e-62	-1.0334	0.426	0.756	3.37e-58
Dusp2	2.86e-62	-1.19798	0.254	0.571	6.19e-58
Tpm3	3.24e-62	-0.904651	0.473	0.757	7.01e-58
Rabac1	3.83e-62	1.3401	0.741	0.602	8.3e-58
Akap8l	5.23e-62	-1.41867	0.134	0.419	1.13e-57
Cd82	1.15e-61	-1.36094	0.203	0.5	2.48e-57
Zfp280d	1.88e-61	-2.04068	0.091	0.34	4.07e-57
Tecr	4.3e-61	-1.12718	0.239	0.548	9.3e-57
Tpt1	5.71e-61	0.572809	0.993	0.859	1.24e-56
Fcho1	8.15e-61	-1.70464	0.089	0.338	1.76e-56
Arglu1	2.25e-60	-1.27601	0.252	0.558	4.87e-56
Grap	2.56e-60	-1.02068	0.265	0.577	5.54e-56
Ccdc88c	3.05e-60	-1.24789	0.186	0.483	6.59e-56
Ptpn6	3.05e-60	-1.41413	0.131	0.401	6.6e-56
Cdk17	3.09e-60	-1.254	0.228	0.53	6.69e-56
Adcy7	3.85e-60	-1.22285	0.159	0.446	8.33e-56
Gimap5	4.81e-60	-1.07428	0.243	0.552	1.04e-55
Cd4	8.71e-60	-1.31882	0.164	0.444	1.89e-55
Il6ra	1.08e-59	-1.44911	0.109	0.381	2.33e-55
Rnf167	1.62e-59	-1.07276	0.233	0.547	3.5e-55
Kif21b	2.22e-59	-1.15476	0.184	0.485	4.8e-55
Pfdn5	3.92e-59	0.826945	0.829	0.732	8.48e-55
Sfi1	1.08e-58	-1.43786	0.157	0.439	2.33e-54
Evl	1.91e-58	-1.03319	0.28	0.617	4.13e-54
Id3	1.96e-58	-2.57643	0.061	0.283	4.23e-54
Atp5h	2.02e-58	0.908166	0.76	0.693	4.38e-54
Scaper	3.27e-58	-1.88833	0.086	0.329	7.07e-54
Rps12	3.32e-58	0.646866	0.931	0.806	7.18e-54
Fubp1	3.7e-58	-1.08124	0.235	0.539	8.01e-54
Rnpc3	3.74e-58	-2.35245	0.065	0.287	8.09e-54
Cntrl	4.78e-58	-1.27948	0.172	0.452	1.03e-53
Hnrnpk	7.36e-58	-0.883036	0.422	0.716	1.59e-53
Utrn	9.18e-58	-0.97092	0.423	0.751	1.99e-53
Ddx39b	1.09e-57	-0.830436	0.353	0.693	2.35e-53
Rpl7a	1.11e-57	0.672041	0.887	0.802	2.41e-53
Il31ra	1.84e-57	-2.21779	0.646	0.895	3.98e-53
Tmc8	1.91e-57	-1.5992	0.089	0.333	4.13e-53
Coro1b	2.04e-57	-1.17288	0.226	0.51	4.42e-53
Ewsr1	2.28e-57	-0.813539	0.339	0.67	4.93e-53
Tpp2	3.61e-57	-1.22883	0.209	0.501	7.8e-53
Ppcdc	5.59e-57	-2.14608	0.065	0.286	1.21e-52
Rin3	7.29e-57	-1.83834	0.102	0.343	1.58e-52
Ptprc	7.86e-57	-0.632889	0.791	0.941	1.7e-52
Arhgap45	1.48e-56	-0.731352	0.715	0.939	3.21e-52
Fam172a	2.05e-56	-1.13716	0.214	0.511	4.43e-52
Mycbp2	2.99e-56	-1.00235	0.347	0.659	6.46e-52
Lrch4	5.5e-56	-1.63095	0.093	0.328	1.19e-51
S1pr1	5.78e-56	-1.12975	0.239	0.551	1.25e-51
Npc2	5.96e-56	1.10105	0.759	0.659	1.29e-51
Zranb2	2.16e-55	-1.29606	0.14	0.401	4.68e-51
Lrif1	3.08e-55	-1.77587	0.096	0.335	6.67e-51
Esco1	3.94e-55	-1.30089	0.138	0.399	8.53e-51
Sesn1	4.52e-55	-1.65704	0.188	0.461	9.79e-51
Crtam	5.1e-55	-2.83103	0.034	0.225	1.1e-50
Nfatc1	5.4e-55	-1.22263	0.186	0.461	1.17e-50
Lypla2	6.03e-55	-0.956863	0.24	0.536	1.31e-50
2025-09-07	7.81e-55	-1.01574	0.306	0.613	1.69e-50
Elmo1	1.04e-54	-0.926577	0.373	0.695	2.26e-50
Rgs3	1.25e-54	-1.49102	0.121	0.367	2.72e-50
Phf1	1.42e-54	-1.17095	0.102	0.354	3.07e-50
Immp2l	1.71e-54	-3.23413	0.04	0.233	3.7e-50
Dock8	1.83e-54	-0.950728	0.316	0.634	3.96e-50
Arhgap30	2.2e-54	-0.855017	0.298	0.605	4.77e-50
Gng5	2.27e-54	0.973257	0.778	0.722	4.92e-50
Mbp	2.35e-54	-0.943734	0.198	0.486	5.09e-50
Lclat1	2.61e-54	-2.2744	0.078	0.297	5.65e-50
Mfap1a	3.33e-54	-1.7393	0.075	0.301	7.21e-50
Plcb2	3.58e-54	-2.44531	0.036	0.229	7.75e-50
Cd48	3.68e-54	-1.04955	0.285	0.574	7.96e-50
Lbr	3.95e-54	-1.06043	0.198	0.474	8.54e-50
Fam117a	4.11e-54	-1.3757	0.113	0.362	8.89e-50
Slc25a12	4.2e-54	-1.78202	0.07	0.286	9.09e-50
Hint1	4.71e-54	1.1413	0.681	0.631	1.02e-49
Nt5dc1	5.22e-54	-1.57142	0.103	0.344	1.13e-49
Il2ra	5.69e-54	-1.77701	0.096	0.329	1.23e-49
Cpq	6.63e-54	-2.17155	0.09	0.313	1.44e-49
Sp140	6.79e-54	-1.54546	0.119	0.364	1.47e-49
Akna	8.49e-54	-1.02183	0.244	0.542	1.84e-49
Coro7	9.68e-54	-1.77794	0.11	0.343	2.1e-49
Uqcrh	1.76e-53	0.849083	0.811	0.701	3.82e-49
Ctsa	4.15e-53	-1.36977	0.136	0.39	8.97e-49
Lgals9	4.33e-53	-1.02614	0.231	0.516	9.37e-49
Pou2f2	5.06e-53	-1.26445	0.194	0.465	1.1e-48
Themis	5.59e-53	-1.10649	0.278	0.577	1.21e-48
Ptprcap	5.7e-53	-0.880164	0.47	0.717	1.23e-48
Znrf2	6.49e-53	-0.916909	0.237	0.532	1.4e-48
Btg1	7.92e-53	-0.697052	0.628	0.844	1.71e-48
Prkd2	9.79e-53	-1.04471	0.194	0.473	2.12e-48
Gsk3b	1.07e-52	-0.93606	0.287	0.587	2.31e-48
Slc38a2	1.11e-52	-1.85214	0.207	0.48	2.4e-48
Naca	2.71e-52	0.640706	0.883	0.764	5.86e-48
Satb1	2.87e-52	1.4722	0.647	0.477	6.21e-48
Hspa5	3.7e-52	-0.881693	0.334	0.646	8e-48
Bcl2	5.01e-52	-1.05229	0.278	0.587	1.08e-47
H2-Q4	5.24e-52	-0.686272	0.648	0.874	1.13e-47
Tor4a	5.3e-52	-1.76785	0.057	0.263	1.15e-47
Isy1	6.93e-52	2.21638	0.482	0.291	1.5e-47
Taok3	7.07e-52	-1.20783	0.18	0.447	1.53e-47
Vim	7.9e-52	-0.992139	0.348	0.641	1.71e-47
Atp5d	9.54e-52	1.0729	0.695	0.67	2.07e-47
Card11	1.35e-51	-1.19405	0.156	0.418	2.93e-47
Arpc3	1.42e-51	1.03513	0.713	0.664	3.07e-47
Lpar6	1.7e-51	-2.30384	0.046	0.242	3.69e-47
Myh9	1.91e-51	-0.731122	0.601	0.833	4.13e-47
Gbp4	1.91e-51	-0.985291	0.169	0.452	4.13e-47
Slc9a3r1	2.27e-51	-0.823724	0.35	0.654	4.92e-47
Nrros	2.4e-51	-2.09588	0.069	0.276	5.2e-47
Capn2	2.89e-51	-1.55499	0.091	0.315	6.26e-47
Pianp	3.13e-51	-2.40655	0.045	0.233	6.77e-47
Slc2a1	5.14e-51	-2.20882	0.062	0.266	1.11e-46
Gimap1os	5.21e-51	-2.39667	0.037	0.224	1.13e-46
Sf3a2	5.42e-51	-1.20574	0.146	0.395	1.17e-46
Vav1	5.95e-51	-1.07784	0.147	0.403	1.29e-46
Tmem154	7.09e-51	-1.62893	0.083	0.301	1.53e-46
Tpst2	7.15e-51	-0.92488	0.241	0.525	1.55e-46
Sh3kbp1	7.77e-51	-0.894197	0.405	0.707	1.68e-46
Tmc6	8.52e-51	-1.31024	0.106	0.344	1.84e-46
Lrrfip1	9.6e-51	-0.86732	0.301	0.601	2.08e-46
Aff3	2.1e-50	-1.18622	0.289	0.582	4.54e-46
Il21r	3.51e-50	-0.823019	0.153	0.421	7.59e-46
Zgpat	3.67e-50	-1.10083	0.109	0.348	7.94e-46
Agpat3	4.44e-50	-1.23219	0.154	0.405	9.61e-46
Midn	5.16e-50	-1.54838	0.078	0.291	1.12e-45
Gimap1	5.61e-50	-0.871249	0.439	0.74	1.21e-45
Asap1	6.65e-50	-1.08259	0.261	0.547	1.44e-45
Cnot2	8.38e-50	-1.08574	0.158	0.411	1.81e-45
Vps13c	8.75e-50	-1.54441	0.098	0.324	1.89e-45
Kmt2c	1.11e-49	-1.46932	0.135	0.382	2.39e-45
Cblb	1.49e-49	1.38147	0.644	0.509	3.22e-45
Slc28a2	1.82e-49	-2.55055	0.044	0.229	3.94e-45
2410002F23Rik	2.07e-49	-1.57325	0.06	0.263	4.49e-45
Slc50a1	2.74e-49	-0.893339	0.27	0.561	5.92e-45
Vasp	2.85e-49	-0.916977	0.284	0.563	6.16e-45
Tlr1	3.51e-49	-2.16606	0.027	0.201	7.6e-45
Ubac2	5e-49	-0.846065	0.32	0.629	1.08e-44
Arf4	5.81e-49	-0.924441	0.244	0.538	1.26e-44
Stk10	6.83e-49	-0.872779	0.313	0.612	1.48e-44
Ppp1r12a	8.63e-49	-0.822981	0.376	0.675	1.87e-44
Foxo1	8.75e-49	-0.946314	0.326	0.629	1.89e-44
Hmga1	9.67e-49	-1.95586	0.068	0.266	2.09e-44
Tbl1xr1	1.28e-48	-1.41979	0.115	0.343	2.76e-44
Naa60	1.43e-48	-1.22053	0.106	0.331	3.09e-44
Slfn5	1.56e-48	-1.64224	0.04	0.227	3.37e-44
Gm4070	2.39e-48	-2.62948	0.023	0.187	5.17e-44
Ctla2a	3.25e-48	2.62537	0.366	0.151	7.04e-44
Hypk	4.37e-48	-1.30673	0.111	0.338	9.45e-44
Mdm4	5.2e-48	-1.14884	0.167	0.42	1.13e-43
H2afv	5.25e-48	1.50733	0.596	0.509	1.14e-43
Capza1	5.67e-48	-0.773463	0.334	0.626	1.23e-43
Ccdc69	6.03e-48	-2.20744	0.056	0.243	1.31e-43
Rassf2	6.29e-48	-1.0902	0.109	0.343	1.36e-43
Esyt1	7.56e-48	-0.994409	0.224	0.488	1.64e-43
P4ha1	7.86e-48	-1.9411	0.087	0.3	1.7e-43
Mgst2	9.18e-48	-1.85591	0.071	0.271	1.99e-43
Carmil2	1.07e-47	-1.6413	0.102	0.318	2.32e-43
Zeb1	1.32e-47	1.68302	0.568	0.405	2.86e-43
Trim8	1.33e-47	-1.16723	0.107	0.333	2.88e-43
Rpl14	1.35e-47	0.611415	0.894	0.807	2.92e-43
AW112010	1.45e-47	1.18737	0.778	0.676	3.15e-43
2810013P06Rik	1.6e-47	-2.35846	0.081	0.287	3.47e-43
Tnfaip8l2	2.51e-47	-0.983309	0.204	0.467	5.42e-43
Cyth1	3.84e-47	-0.827618	0.298	0.601	8.32e-43
Parvg	4.34e-47	-1.64995	0.091	0.3	9.39e-43
Def6	4.4e-47	-0.877254	0.289	0.58	9.51e-43
Ppp3cb	5.27e-47	-1.13344	0.127	0.358	1.14e-42
Cd3g	7.74e-47	-0.599697	0.568	0.786	1.67e-42
Ipcef1	8.38e-47	-1.16669	0.208	0.474	1.81e-42
Sh2d3c	9.36e-47	-1.59994	0.091	0.3	2.03e-42
Nlrc5	9.55e-47	-1.1759	0.228	0.5	2.07e-42
Tank	1.04e-46	-1.34784	0.194	0.442	2.25e-42
Podnl1	1.08e-46	-3.53995	0.018	0.169	2.33e-42
Stk17b	1.37e-46	-0.72589	0.475	0.765	2.97e-42
Cbx3	1.49e-46	-0.91687	0.237	0.513	3.21e-42
Gramd1b	1.76e-46	-1.18441	0.16	0.405	3.82e-42
Cd6	2.06e-46	-0.913848	0.265	0.547	4.46e-42
Pkn1	2.16e-46	-0.798091	0.239	0.52	4.67e-42
Casp1	2.28e-46	-2.82416	0.029	0.19	4.93e-42
Cotl1	2.34e-46	-0.783135	0.351	0.646	5.06e-42
Dido1	2.35e-46	-1.42977	0.129	0.355	5.09e-42
Arhgef10	2.45e-46	-2.96445	0.016	0.167	5.3e-42
Prpf38b	3.09e-46	-0.965421	0.243	0.515	6.68e-42
Senp7	3.11e-46	-1.28369	0.143	0.382	6.73e-42
Igflr1	4.24e-46	-1.4248	0.085	0.297	9.18e-42
Hcst	4.28e-46	-0.984103	0.396	0.64	9.26e-42
2010016I18Rik	5.45e-46	-1.71711	0.07	0.272	1.18e-41
Selenop	5.64e-46	-1.68453	0.053	0.237	1.22e-41
Znrf1	5.87e-46	-0.859803	0.274	0.56	1.27e-41
Ccnl2	6.43e-46	-0.808729	0.303	0.597	1.39e-41
Hnrnpf	6.79e-46	-0.680035	0.589	0.786	1.47e-41
Crebzf	8.42e-46	-1.17794	0.146	0.385	1.82e-41
Slc2a3	8.47e-46	-2.25465	0.05	0.231	1.83e-41
Sgk1	9.3e-46	-1.74905	0.065	0.261	2.01e-41
Srsf2	1.05e-45	-0.719322	0.398	0.721	2.27e-41
Cdk12	1.09e-45	-1.20372	0.178	0.423	2.36e-41
Tasor	1.09e-45	-1.47924	0.098	0.315	2.36e-41
Galnt1	1.21e-45	-0.975396	0.155	0.396	2.62e-41
Trib2	1.43e-45	-1.14535	0.09	0.309	3.09e-41
Arhgef18	1.52e-45	-0.838863	0.249	0.54	3.29e-41
Gpr174	1.56e-45	-1.74786	0.101	0.31	3.37e-41
Gstp1	2.57e-45	-0.770727	0.323	0.612	5.56e-41
Hdac7	2.8e-45	-1.16438	0.154	0.393	6.06e-41
Prkcb	3.45e-45	-1.36808	0.172	0.412	7.46e-41
Farsb	3.77e-45	-1.24552	0.085	0.287	8.16e-41
Hdac1	3.97e-45	-0.908665	0.22	0.483	8.59e-41
U2af2	4.26e-45	-0.93766	0.219	0.478	9.22e-41
Ogt	4.8e-45	-0.951202	0.21	0.472	1.04e-40
Pacsin1	5e-45	-1.49045	0.076	0.279	1.08e-40
Prkacb	5.01e-45	-0.94206	0.166	0.413	1.08e-40
Atp5g2	5.56e-45	0.84515	0.745	0.69	1.2e-40
Gmip	5.8e-45	-0.943589	0.175	0.423	1.25e-40
Rpl22	6.38e-45	0.543967	0.935	0.782	1.38e-40
Mbd5	9.01e-45	-1.73876	0.097	0.302	1.95e-40
Rarg	9.53e-45	-2.49264	0.032	0.196	2.06e-40
Cpne8	1.07e-44	-2.34288	0.047	0.223	2.32e-40
Spop	1.11e-44	-0.948598	0.168	0.416	2.4e-40
Trbc2	1.73e-44	-0.833325	0.501	0.753	3.74e-40
Slc1a5	1.99e-44	-1.17768	0.14	0.367	4.31e-40
Bach2	2.65e-44	1.0088	0.672	0.494	5.74e-40
Raet1e	3.33e-44	-1.92905	0.095	0.303	7.21e-40
Tnf	3.54e-44	-2.8447	0.023	0.176	7.67e-40
Ifitm10	3.57e-44	-2.7025	0.016	0.159	7.72e-40
Ddx6	4.2e-44	-0.764797	0.299	0.589	9.08e-40
Dars	6.51e-44	-1.42394	0.098	0.299	1.41e-39
Ascc3	7.49e-44	-1.15517	0.181	0.426	1.62e-39
Btbd19	7.84e-44	-2.11397	0.024	0.177	1.7e-39
Hmg20a	1.12e-43	-2.16369	0.064	0.247	2.43e-39
Iqgap2	1.15e-43	-1.35135	0.14	0.366	2.48e-39
H2-T23	1.16e-43	-0.567737	0.606	0.82	2.51e-39
Rap1a	1.26e-43	-0.7078	0.351	0.654	2.72e-39
Foxn2	1.42e-43	-1.18918	0.128	0.357	3.08e-39
Jakmip1	1.42e-43	-1.1795	0.113	0.329	3.08e-39
St8sia4	1.44e-43	-1.35403	0.127	0.346	3.12e-39
Lbh	1.45e-43	-0.914012	0.261	0.524	3.15e-39
Nlrc3	1.49e-43	-1.67548	0.07	0.261	3.23e-39
Ifi27	1.65e-43	-0.941005	0.206	0.463	3.57e-39
Rgl2	1.91e-43	-1.44877	0.074	0.27	4.14e-39
Ptp4a1.1	3.84e-43	-2.95178	0.022	0.17	8.32e-39
1600014C10Rik	4.06e-43	-0.724442	0.124	0.359	8.79e-39
Polr1d	4.2e-43	1.13504	0.648	0.608	9.1e-39
Foxn3	4.93e-43	-0.942403	0.306	0.583	1.07e-38
Max	5.03e-43	-0.773008	0.207	0.462	1.09e-38
Reep5	5.06e-43	1.49897	0.584	0.516	1.09e-38
Wdr1	5.4e-43	-0.816433	0.319	0.583	1.17e-38
Btla	5.5e-43	-1.74871	0.035	0.199	1.19e-38
Nfkbiz	5.92e-43	-1.96903	0.079	0.272	1.28e-38
Stap1	6.64e-43	-2.01088	0.055	0.231	1.44e-38
Map4k1	6.98e-43	-1.29562	0.132	0.347	1.51e-38
mt-Nd5	7.48e-43	-0.969763	0.546	0.786	1.62e-38
Yme1l1	8.26e-43	-1.601	0.136	0.354	1.79e-38
Atxn7l1	8.42e-43	-1.39649	0.1	0.302	1.82e-38
Nod1	1.15e-42	-1.60232	0.062	0.247	2.49e-38
Heg1	1.17e-42	-1.67633	0.084	0.277	2.54e-38
Maz	1.38e-42	-0.775282	0.283	0.563	2.99e-38
Itgb1	1.48e-42	-1.38708	0.295	0.524	3.2e-38
Trip11	1.53e-42	-0.987073	0.145	0.377	3.31e-38
Supt20	1.56e-42	-0.939531	0.211	0.465	3.37e-38
Sp2	1.6e-42	-1.7018	0.061	0.242	3.45e-38
Wipf1	1.75e-42	-0.83761	0.294	0.566	3.79e-38
Gbp8	1.88e-42	-1.41812	0.072	0.266	4.08e-38
Rnaset2b	2.07e-42	-1.08076	0.114	0.327	4.47e-38
BC147527	2.55e-42	-2.05512	0.021	0.167	5.52e-38
Sigirr	2.67e-42	-1.35395	0.103	0.308	5.78e-38
Hpcal1	2.68e-42	-0.976561	0.156	0.385	5.79e-38
Gpr83	3.24e-42	-6.09599	0.005	0.126	7.02e-38
Eif4ebp2	3.27e-42	-0.718886	0.286	0.564	7.08e-38
Hnrnpa2b1	3.61e-42	-0.594685	0.635	0.875	7.81e-38
Itga4	3.96e-42	-1.33837	0.319	0.551	8.57e-38
Lrrc8c	4.03e-42	-1.12584	0.181	0.422	8.71e-38
Rab8a	4.2e-42	-0.718996	0.269	0.535	9.09e-38
Wdr82	4.79e-42	-1.05458	0.147	0.375	1.04e-37
Cpsf6	4.92e-42	-1.16185	0.172	0.402	1.06e-37
Clta	5.88e-42	1.03117	0.647	0.62	1.27e-37
Gm7030	6.86e-42	-1.08717	0.144	0.365	1.48e-37
Tsc22d3	6.93e-42	-1.04069	0.268	0.531	1.5e-37
Rps8	9.48e-42	0.447392	0.987	0.872	2.05e-37
Aup1	9.6e-42	-0.731604	0.308	0.589	2.08e-37
Cdkal1	9.65e-42	-1.80014	0.075	0.26	2.09e-37
Tmem191c	1.02e-41	-1.92068	0.038	0.2	2.21e-37
Atp2b1	1.23e-41	-0.911648	0.259	0.519	2.66e-37
Myo1g	1.43e-41	-0.877605	0.228	0.483	3.09e-37
Herc4	1.44e-41	-0.930471	0.194	0.44	3.13e-37
Slc35d1	1.74e-41	-2.46439	0.074	0.253	3.78e-37
Mdfic	2.19e-41	-1.46014	0.104	0.302	4.73e-37
Rinl	2.27e-41	-0.675232	0.387	0.679	4.91e-37
Plec	2.39e-41	-1.13995	0.168	0.394	5.18e-37
Ssbp4	2.7e-41	-1.17988	0.127	0.336	5.85e-37
Pnrc2	2.77e-41	-1.11946	0.095	0.299	6e-37
Ash1l	2.85e-41	-1.02869	0.224	0.477	6.16e-37
Hnrnpl	2.97e-41	-0.671915	0.431	0.714	6.44e-37
Uckl1	3.27e-41	-1.72446	0.061	0.237	7.08e-37
Xlr4a	3.34e-41	-2.16944	0.043	0.205	7.22e-37
Ptms	3.48e-41	-1.40044	0.136	0.346	7.53e-37
Id2	3.64e-41	-1.49887	0.139	0.35	7.88e-37
Hist1h1e	4.57e-41	-1.62332	0.149	0.369	9.88e-37
Nufip2	6.07e-41	-1.3312	0.153	0.377	1.31e-36
Eif3j1	6.28e-41	-1.45249	0.095	0.29	1.36e-36
Sap18	7.82e-41	-0.643211	0.31	0.6	1.69e-36
Dguok	7.88e-41	-1.05448	0.123	0.335	1.71e-36
Npepl1	8.66e-41	-1.19102	0.117	0.32	1.87e-36
Tagap	9.54e-41	-1.53567	0.096	0.299	2.06e-36
AB124611	1.04e-40	-1.76559	0.062	0.237	2.24e-36
Polr3gl	1.07e-40	-2.32271	0.025	0.17	2.33e-36
Cd40lg	1.41e-40	-2.20935	0.034	0.187	3.04e-36
Ccm2	1.42e-40	-0.704939	0.327	0.61	3.07e-36
Rbis	1.53e-40	-0.858955	0.251	0.508	3.32e-36
AC149090.1	2.07e-40	-0.899255	0.158	0.39	4.49e-36
Tle3	2.15e-40	-1.43169	0.08	0.267	4.65e-36
Nme2	2.28e-40	0.852318	0.741	0.695	4.94e-36
Otulinl	2.52e-40	-0.667924	0.282	0.566	5.46e-36
Ikzf2	2.53e-40	-1.22656	0.256	0.5	5.47e-36
Fkbp5	2.85e-40	-1.83226	0.065	0.238	6.17e-36
Ptpre	3.25e-40	-1.34788	0.059	0.236	7.03e-36
Pkp3	3.44e-40	-1.04577	0.153	0.376	7.44e-36
Casp8	3.51e-40	-0.914768	0.214	0.455	7.59e-36
Erh	3.77e-40	-1.07161	0.151	0.366	8.16e-36
Gm48099	3.84e-40	-1.07926	0.257	0.521	8.31e-36
Ubash3a	3.91e-40	-1.00338	0.16	0.388	8.45e-36
Gm19951	4.24e-40	-1.02885	0.317	0.585	9.18e-36
Zfp292	4.51e-40	-0.794489	0.266	0.532	9.77e-36
Tk2	5.38e-40	-1.30016	0.053	0.227	1.16e-35
Cab39l	5.71e-40	-1.33173	0.164	0.387	1.24e-35
Ccdc50	6.55e-40	-1.73485	0.08	0.259	1.42e-35
Dcaf8	6.89e-40	-0.8385	0.154	0.384	1.49e-35
Clk4	9.12e-40	-1.12641	0.139	0.352	1.97e-35
Il10rb	9.19e-40	-0.972339	0.138	0.354	1.99e-35
Tbc1d1	9.6e-40	-1.11303	0.173	0.4	2.08e-35
Lta	1.09e-39	-2.86063	0.027	0.17	2.35e-35
Mat2a	1.15e-39	-1.0767	0.209	0.45	2.48e-35
Rhof	1.15e-39	-0.653489	0.162	0.395	2.49e-35
Snrnp70	1.53e-39	-0.745228	0.35	0.633	3.32e-35
Emp3	1.64e-39	-0.881076	0.3	0.548	3.56e-35
Mast3	1.81e-39	-1.40813	0.093	0.281	3.92e-35
Nisch	1.89e-39	-0.838699	0.213	0.46	4.09e-35
Trp53i11	1.89e-39	-1.6259	0.068	0.241	4.1e-35
Rap1b	1.93e-39	-0.639482	0.461	0.748	4.18e-35
Ubtf	1.94e-39	-1.02831	0.158	0.376	4.2e-35
Myc	2.18e-39	-1.48439	0.075	0.258	4.72e-35
Rufy2	2.23e-39	-1.7666	0.05	0.215	4.83e-35
Lamp1	2.35e-39	-0.663961	0.216	0.466	5.09e-35
Nap1l4	2.58e-39	-0.646909	0.237	0.489	5.58e-35
Lonp2	2.83e-39	-0.904234	0.197	0.437	6.11e-35
Fchsd2	3e-39	-1.51406	0.09	0.281	6.48e-35
Jarid2	3.21e-39	-1.29627	0.27	0.519	6.94e-35
Fam169b	3.25e-39	-1.18458	0.276	0.526	7.02e-35
Capn1	3.48e-39	-0.787752	0.172	0.403	7.54e-35
Vps13b	4.04e-39	-1.17671	0.158	0.381	8.74e-35
Unc13d	4.41e-39	-1.254	0.095	0.287	9.54e-35
Lrrc61	5.39e-39	-2.87166	0.013	0.139	1.17e-34
Tle4	5.79e-39	-1.271	0.131	0.343	1.25e-34
A630023P12Rik	1.04e-38	-1.36936	0.083	0.269	2.24e-34
Trim12c	1.06e-38	-0.885197	0.121	0.332	2.3e-34
Erap1	1.17e-38	-1.01567	0.102	0.297	2.53e-34
Son	1.39e-38	-0.641259	0.531	0.807	3.01e-34
Tcf3	1.67e-38	-0.839729	0.158	0.377	3.62e-34
Pgs1	1.93e-38	-1.01518	0.109	0.31	4.18e-34
Rbmx	2.31e-38	-1.66932	0.08	0.254	5.01e-34
St6gal1	2.35e-38	-0.824672	0.211	0.463	5.1e-34
Ppp6r1	2.83e-38	-0.713787	0.219	0.46	6.13e-34
Map11	3.48e-38	-1.26072	0.081	0.265	7.52e-34
Traf5	3.77e-38	-1.08994	0.117	0.318	8.15e-34
Aven	3.89e-38	-1.4285	0.14	0.341	8.43e-34
Ywhaz	4.27e-38	-0.630741	0.557	0.758	9.24e-34
Rnf166	4.39e-38	-0.8198	0.199	0.439	9.5e-34
Epsti1	4.62e-38	-1.03675	0.161	0.38	1e-33
Ndufa4	5.38e-38	0.983433	0.666	0.655	1.16e-33
5031425E22Rik	6.27e-38	-1.07726	0.17	0.392	1.36e-33
Tnfrsf25	6.52e-38	-1.32242	0.066	0.241	1.41e-33
Rnpepl1	6.72e-38	-0.785604	0.159	0.385	1.45e-33
Micu2	6.74e-38	-1.03144	0.138	0.348	1.46e-33
Phtf2	7.2e-38	-2.15913	0.053	0.211	1.56e-33
Pdrg1	9.67e-38	-0.993632	0.14	0.344	2.09e-33
Ubl5	1.22e-37	1.02972	0.669	0.636	2.63e-33
Setd5	1.77e-37	-0.829532	0.205	0.438	3.83e-33
Irf2bp2	1.81e-37	-0.715614	0.205	0.443	3.92e-33
Snrpe	1.94e-37	1.02762	0.641	0.631	4.2e-33
Strn3	1.98e-37	-0.813703	0.158	0.383	4.28e-33
Tap2	2.58e-37	-0.563352	0.366	0.652	5.57e-33
Ptk2b	2.62e-37	-0.729575	0.218	0.467	5.68e-33
Gltp	2.77e-37	-0.733565	0.264	0.512	5.99e-33
Hnrnpu	2.86e-37	-0.66128	0.423	0.711	6.19e-33
Zfp869	2.92e-37	-2.12197	0.053	0.212	6.33e-33
Phyh	3.1e-37	-0.962216	0.164	0.376	6.72e-33
Kat2b	3.2e-37	-1.13326	0.225	0.454	6.93e-33
Herpud1	3.51e-37	-1.27717	0.106	0.292	7.59e-33
3830406C13Rik	3.62e-37	-1.22015	0.082	0.261	7.83e-33
H2-T24	4.41e-37	-3.60181	0.011	0.129	9.55e-33
Stk39	4.81e-37	-1.56819	0.134	0.326	1.04e-32
Ddx54	5.46e-37	-1.01081	0.136	0.338	1.18e-32
Acsl5	5.68e-37	-1.20236	0.098	0.282	1.23e-32
Baz2a	5.97e-37	-0.841205	0.182	0.411	1.29e-32
Plekhg2	7.55e-37	-1.465	0.083	0.26	1.63e-32
Atm	9.48e-37	-1.40993	0.079	0.251	2.05e-32
Mt1	9.52e-37	5.0934	0.128	0.008	2.06e-32
Vars	1e-36	-1.24753	0.159	0.36	2.17e-32
Nrip1	1.03e-36	-1.03653	0.231	0.461	2.23e-32
Cfap77	1.09e-36	-0.791626	0.269	0.519	2.37e-32
Gng2	1.23e-36	-1.41241	0.134	0.327	2.67e-32
Prf1	1.37e-36	-2.29741	0.017	0.141	2.97e-32
Zfp260	1.57e-36	-1.19	0.093	0.277	3.39e-32
Smim15	1.62e-36	-1.26685	0.096	0.278	3.5e-32
Lcp1	1.69e-36	-0.583741	0.576	0.786	3.66e-32
Nsun6	1.72e-36	-2.83557	0.035	0.175	3.72e-32
mt-Co2	1.72e-36	0.199346	0.983	0.969	3.73e-32
Fam120b	1.79e-36	-1.0965	0.114	0.31	3.88e-32
Arhgef2	2.13e-36	-1.12068	0.125	0.32	4.61e-32
Taf1b	2.43e-36	-1.35043	0.072	0.242	5.26e-32
Tmem71	2.66e-36	-0.873782	0.174	0.405	5.75e-32
Syne1	2.71e-36	-2.05395	0.04	0.186	5.87e-32
Cst7	2.93e-36	-1.44249	0.115	0.3	6.34e-32
Etnk1	3.04e-36	-0.828019	0.219	0.449	6.59e-32
Synrg	3.5e-36	-1.1303	0.111	0.306	7.58e-32
Sharpin	3.93e-36	-0.845397	0.152	0.361	8.51e-32
Aim2	4.56e-36	-0.890404	0.17	0.387	9.87e-32
Il2rb	4.6e-36	-0.854034	0.343	0.579	9.95e-32
Cd27	5.69e-36	-0.725027	0.394	0.653	1.23e-31
Sla	5.8e-36	-0.873625	0.205	0.431	1.25e-31
Hist1h1c	5.91e-36	-1.86713	0.11	0.291	1.28e-31
Tmem131l	6.22e-36	-1.42563	0.117	0.306	1.35e-31
Mapk1	6.91e-36	-0.640233	0.267	0.52	1.5e-31
Rpl34	6.97e-36	0.439958	0.986	0.838	1.51e-31
Cybc1	7.28e-36	-1.02843	0.089	0.271	1.58e-31
4932438A13Rik	7.39e-36	-0.784968	0.243	0.495	1.6e-31
Nmi	7.68e-36	-0.747371	0.164	0.38	1.66e-31
Elk3	7.68e-36	-1.02052	0.142	0.346	1.66e-31
Txndc5	8.04e-36	-1.51685	0.087	0.262	1.74e-31
Lrp10	8.14e-36	-0.600554	0.324	0.582	1.76e-31
Dhx9	8.25e-36	-0.753532	0.228	0.456	1.79e-31
Arl4c	8.77e-36	-0.819397	0.293	0.535	1.9e-31
Srp9	9.1e-36	1.04369	0.632	0.592	1.97e-31
Ncor1	9.19e-36	-0.611746	0.439	0.711	1.99e-31
Serinc3	9.48e-36	-1.04505	0.32	0.551	2.05e-31
Cbx4	1.01e-35	-0.911126	0.235	0.482	2.18e-31
mt-Nd3	1.26e-35	-1.09199	0.241	0.471	2.72e-31
Fbxl14	1.5e-35	-0.966232	0.091	0.268	3.24e-31
Rnf13	1.89e-35	-1.21004	0.074	0.245	4.09e-31
Rara	2.11e-35	-1.10422	0.095	0.281	4.57e-31
Adamts10	2.12e-35	-1.34376	0.112	0.297	4.58e-31
Vps13a	2.29e-35	-0.762919	0.261	0.506	4.97e-31
Zup1	2.34e-35	-0.954559	0.156	0.374	5.06e-31
2025-09-06	2.4e-35	-0.765812	0.265	0.508	5.2e-31
Slc35c1	2.89e-35	-1.41506	0.049	0.199	6.26e-31
Rev3l	2.9e-35	-0.857626	0.152	0.361	6.28e-31
Cox20	2.92e-35	-1.02825	0.171	0.378	6.31e-31
Pdlim2	3.3e-35	-0.959484	0.124	0.315	7.13e-31
Lta4h	3.44e-35	-1.04269	0.155	0.358	7.43e-31
Prps1l3	3.91e-35	-1.42354	0.053	0.206	8.46e-31
Man2b2	4.02e-35	-1.34022	0.034	0.174	8.7e-31
Mta3	4.03e-35	-0.865808	0.194	0.415	8.72e-31
Sfpq	4.17e-35	-0.67459	0.296	0.561	9.03e-31
Rab3gap1	4.77e-35	-0.923038	0.162	0.374	1.03e-30
Fnbp4	4.95e-35	-1.0244	0.199	0.414	1.07e-30
Mfng	6.21e-35	-0.793875	0.123	0.32	1.34e-30
Ptp4a3	6.27e-35	-0.724655	0.104	0.293	1.36e-30
Nup210	6.49e-35	-0.75227	0.201	0.431	1.4e-30
Pmm2	6.52e-35	-1.09058	0.083	0.255	1.41e-30
Kpna1	6.73e-35	-1.56079	0.129	0.318	1.46e-30
Rab1b	8.25e-35	-0.641666	0.22	0.448	1.78e-30
Pitpnm2	8.66e-35	-1.86867	0.043	0.186	1.87e-30
Vamp1	9.51e-35	-1.72542	0.062	0.219	2.06e-30
Adam10	1.07e-34	-0.905534	0.167	0.378	2.31e-30
Zyx	1.13e-34	-0.795912	0.198	0.416	2.44e-30
Trerf1	1.17e-34	-1.53858	0.085	0.254	2.53e-30
Ifi209	1.34e-34	-1.26225	0.08	0.253	2.9e-30
Myo18a	1.54e-34	-2.85558	0.03	0.159	3.33e-30
Rnf181	1.69e-34	-0.808903	0.13	0.325	3.65e-30
Lypla1	1.98e-34	-0.945743	0.14	0.335	4.29e-30
Aak1	2.14e-34	-0.793343	0.248	0.486	4.64e-30
Edf1	2.17e-34	0.990638	0.642	0.612	4.69e-30
Cers2	2.66e-34	-0.833298	0.144	0.343	5.77e-30
Dctn5	2.77e-34	-1.09345	0.103	0.28	6.01e-30
Camk2g	2.78e-34	-1.34919	0.091	0.263	6.02e-30
Sppl3	3.1e-34	-0.726372	0.204	0.431	6.72e-30
Leng8	3.5e-34	-0.84621	0.154	0.364	7.58e-30
Mpp1	3.94e-34	-1.04822	0.093	0.267	8.52e-30
Cul3	4.21e-34	-0.77345	0.211	0.434	9.11e-30
Atp5l	4.81e-34	0.740824	0.711	0.675	1.04e-29
Cnot6l	5.55e-34	-0.606312	0.275	0.524	1.2e-29
Pecam1	5.66e-34	-1.0575	0.177	0.384	1.22e-29
Spata5	5.67e-34	-1.54431	0.106	0.28	1.23e-29
Gbp6	6.09e-34	-1.32634	0.06	0.217	1.32e-29
Lag3	6.51e-34	-2.92329	0.032	0.162	1.41e-29
Vps52	6.51e-34	-1.12319	0.086	0.256	1.41e-29
Gpsm3	6.87e-34	-0.550707	0.404	0.666	1.49e-29
Psd4	6.96e-34	-0.947843	0.161	0.368	1.51e-29
Eif3f	7.15e-34	0.627479	0.81	0.712	1.55e-29
Mga	8.3e-34	-1.39094	0.08	0.245	1.8e-29
Adgrb2	8.81e-34	-3.96412	0.005	0.106	1.91e-29
Ctsb	9.49e-34	-0.728676	0.237	0.46	2.05e-29
Scp2	9.6e-34	-0.58078	0.298	0.549	2.08e-29
Ncf4	1.03e-33	-0.844794	0.166	0.369	2.22e-29
Samhd1	1.03e-33	-0.489545	0.437	0.709	2.23e-29
Dgkd	1.06e-33	-0.869614	0.159	0.37	2.29e-29
Ogdh	1.11e-33	-0.715199	0.198	0.414	2.4e-29
Ldah	1.15e-33	-1.31598	0.091	0.262	2.49e-29
Mxd4	1.22e-33	-0.959533	0.228	0.445	2.64e-29
Cbx7	1.26e-33	-1.24882	0.048	0.197	2.72e-29
Ube2b	1.29e-33	1.16415	0.604	0.561	2.79e-29
Bmt2	1.32e-33	-0.975434	0.115	0.303	2.85e-29
Cox5a	1.35e-33	1.16814	0.593	0.579	2.91e-29
Mogs	1.46e-33	-1.13844	0.119	0.301	3.16e-29
Twf2	1.47e-33	-0.650732	0.274	0.514	3.19e-29
Lax1	1.61e-33	-0.97925	0.115	0.304	3.48e-29
H2-T22	1.7e-33	-0.559873	0.431	0.69	3.68e-29
Adam19	1.79e-33	-1.34067	0.111	0.288	3.87e-29
Arhgap25	1.87e-33	-0.889276	0.136	0.333	4.05e-29
Grk2	1.93e-33	-0.585778	0.323	0.575	4.17e-29
Tapbp	2.02e-33	-0.513777	0.325	0.579	4.37e-29
Adnp	2.1e-33	-0.974353	0.14	0.338	4.54e-29
Cdipt	2.17e-33	-0.602453	0.226	0.456	4.7e-29
Tsnax	2.34e-33	-1.29012	0.083	0.246	5.07e-29
Gm15441	2.57e-33	-2.42068	0.02	0.14	5.56e-29
Mfsd14a	2.92e-33	-0.838091	0.108	0.291	6.32e-29
Cdk13	3.07e-33	-0.566839	0.259	0.504	6.63e-29
Phf21a	3.09e-33	-0.834632	0.211	0.434	6.68e-29
Rnaset2a	3.14e-33	-0.803498	0.146	0.345	6.8e-29
Fas	3.22e-33	-1.01869	0.123	0.315	6.97e-29
Calm1	3.26e-33	0.642694	0.804	0.765	7.05e-29
Smim4	3.56e-33	-0.873831	0.115	0.299	7.71e-29
Zfp1	3.93e-33	-1.33547	0.089	0.258	8.5e-29
Ttc7	4.17e-33	-0.88749	0.115	0.297	9.02e-29
Sirt5	4.23e-33	-2.45038	0.019	0.135	9.16e-29
Ccpg1	4.24e-33	-0.887698	0.074	0.242	9.17e-29
Bzw1	4.65e-33	-0.584244	0.29	0.546	1.01e-28
Phc2	6.65e-33	-0.59013	0.159	0.365	1.44e-28
Lsm14a	7.07e-33	-0.694619	0.211	0.431	1.53e-28
Tomm20	7.4e-33	1.40831	0.539	0.465	1.6e-28
Inpp5k	7.65e-33	-0.873492	0.111	0.294	1.66e-28
Glipr2	8.13e-33	-0.525077	0.221	0.455	1.76e-28
Tmem173	9.36e-33	-0.941891	0.154	0.351	2.03e-28
Ptger4	9.76e-33	-1.31796	0.065	0.219	2.11e-28
Hadhb	1.01e-32	-0.8019	0.183	0.39	2.19e-28
Ccr9	1.02e-32	-3.53517	0.01	0.115	2.22e-28
Cd1d1	1.1e-32	-1.47858	0.04	0.177	2.38e-28
Pcm1	1.1e-32	-0.840833	0.182	0.391	2.39e-28
Mlx	1.26e-32	-0.907834	0.107	0.284	2.73e-28
Il10ra	1.31e-32	-1.42113	0.087	0.253	2.84e-28
Snx4	1.58e-32	-0.869939	0.165	0.371	3.42e-28
Cd164	1.69e-32	-0.638577	0.193	0.405	3.67e-28
Meis3	1.7e-32	-1.62323	0.033	0.164	3.68e-28
Atad2b	1.76e-32	-0.914389	0.161	0.364	3.81e-28
Lsm8	1.85e-32	1.61648	0.465	0.348	4.01e-28
Nsd1	1.95e-32	-0.679189	0.272	0.517	4.22e-28
Rsl1d1	1.96e-32	-0.805426	0.167	0.371	4.24e-28
Armc7	2e-32	-0.893288	0.136	0.327	4.32e-28
Cast	2.03e-32	-0.614291	0.293	0.542	4.4e-28
Rpl4	2.07e-32	0.574229	0.82	0.747	4.48e-28
Limd2	2.25e-32	-0.548189	0.716	0.797	4.87e-28
Lsamp	2.77e-32	-3.61649	0.013	0.12	6e-28
Rpl35	2.84e-32	0.443598	0.947	0.81	6.15e-28
Ccdc82	2.85e-32	-0.726246	0.119	0.304	6.17e-28
Ppan	2.94e-32	-1.45827	0.078	0.238	6.37e-28
Dipk1a	3.3e-32	-0.63507	0.194	0.414	7.14e-28
Ift80	3.93e-32	-1.57571	0.16	0.344	8.5e-28
Xxylt1	4.04e-32	-3.41012	0.017	0.128	8.75e-28
Hivep3	4.26e-32	-2.4549	0.037	0.167	9.23e-28
Myo1f	5.1e-32	-0.878454	0.162	0.362	1.1e-27
Grap2	5.43e-32	-0.657716	0.462	0.719	1.18e-27
Hmgb1	6.62e-32	-0.522087	0.471	0.768	1.43e-27
Rnf187	7.19e-32	-0.537399	0.282	0.525	1.56e-27
Ppp1r9b	7.37e-32	-0.935229	0.116	0.298	1.6e-27
Ust	7.39e-32	2.16058	0.289	0.128	1.6e-27
Os9	7.4e-32	-0.538799	0.175	0.388	1.6e-27
Cpsf3	7.88e-32	-1.22039	0.095	0.262	1.71e-27
Ccnt2	7.95e-32	-0.973456	0.096	0.269	1.72e-27
Myl12b	8.12e-32	0.717739	0.844	0.765	1.76e-27
Ikzf1	8.47e-32	-0.590079	0.461	0.724	1.83e-27
Add3	9.02e-32	-0.590582	0.301	0.543	1.95e-27
Ikzf3	9.23e-32	-0.875758	0.351	0.579	2e-27
Bscl2	9.31e-32	-1.28164	0.108	0.277	2.01e-27
Smg1	9.67e-32	-0.730718	0.253	0.488	2.09e-27
Kmt5b	9.88e-32	-1.06367	0.138	0.325	2.14e-27
Timm13	1.11e-31	1.37503	0.523	0.454	2.41e-27
Sgpp1	1.14e-31	-1.06753	0.065	0.219	2.46e-27
Rusc1	1.22e-31	-1.34947	0.055	0.201	2.64e-27
Slc25a22	1.54e-31	-1.63886	0.037	0.167	3.34e-27
Nars2	1.55e-31	-1.56241	0.055	0.198	3.35e-27
Fhit	1.6e-31	-2.55239	0.029	0.151	3.47e-27
Lfng	1.63e-31	-0.493666	0.226	0.459	3.53e-27
Ecm1	1.79e-31	-1.81412	0.059	0.204	3.88e-27
1700097N02Rik	2.06e-31	-1.24011	0.068	0.223	4.45e-27
Rnf43	2.09e-31	-2.26425	0.04	0.17	4.52e-27
Arhgap27	2.59e-31	-0.946603	0.076	0.236	5.6e-27
Trim11	2.94e-31	-0.862043	0.113	0.292	6.37e-27
Dnajc1	3e-31	-0.915363	0.218	0.426	6.5e-27
Gabarap	3.25e-31	1.0399	0.631	0.588	7.04e-27
Zfpm1	3.6e-31	-1.84622	0.067	0.213	7.78e-27
Ctsw	3.65e-31	-0.966579	0.22	0.429	7.91e-27
Stk38	3.66e-31	-0.586713	0.357	0.615	7.92e-27
Cdkn2d	3.81e-31	-0.701205	0.185	0.392	8.25e-27
Dennd1b	3.98e-31	-0.684905	0.169	0.377	8.62e-27
Fos	4.16e-31	-2.76706	0.031	0.153	9e-27
Ass1	4.19e-31	-0.970116	0.239	0.446	9.06e-27
Rnf123	4.34e-31	-1.15944	0.093	0.259	9.4e-27
Filip1l	4.65e-31	-0.848762	0.259	0.493	1.01e-26
5830432E09Rik	4.72e-31	-2.38884	0.014	0.12	1.02e-26
Ptpn4	4.87e-31	-1.49032	0.059	0.204	1.05e-26
Tagap1	5.25e-31	-2.11869	0.021	0.134	1.14e-26
Sapcd1	5.72e-31	-3.49464	0.035	0.157	1.24e-26
Zap70	5.78e-31	-0.616999	0.278	0.51	1.25e-26
Pde11a	6.26e-31	-3.72761	0.005	0.097	1.36e-26
Sirt7	6.47e-31	-0.605949	0.232	0.456	1.4e-26
Eml3	6.72e-31	-1.05041	0.099	0.266	1.45e-26
Rpl7	7.05e-31	0.472498	0.918	0.767	1.53e-26
Lrba	7.76e-31	-1.1572	0.159	0.348	1.68e-26
Rccd1	8.92e-31	-2.90792	0.031	0.15	1.93e-26
Bcl2l15	1e-30	-3.84263	0.017	0.123	2.17e-26
Ccar2	1.05e-30	-1.7466	0.064	0.207	2.27e-26
Ctdsp1	1.08e-30	-0.925168	0.095	0.26	2.33e-26
Vezf1	1.1e-30	-0.825659	0.118	0.296	2.39e-26
Rpn2	1.2e-30	-0.574206	0.218	0.434	2.59e-26
Exosc10	1.3e-30	-1.10541	0.104	0.271	2.81e-26
Ppp1r21	1.31e-30	-1.42005	0.067	0.216	2.84e-26
Gna13	1.33e-30	1.69024	0.471	0.348	2.88e-26
Zfp146	1.36e-30	-1.58555	0.051	0.188	2.94e-26
Flna	1.48e-30	-0.775128	0.277	0.499	3.21e-26
Fbxl17	1.69e-30	-1.09575	0.153	0.34	3.66e-26
Polr2a	1.72e-30	-1.27804	0.357	0.594	3.71e-26
Rgs19	1.74e-30	-0.723251	0.183	0.385	3.76e-26
Prmt3	1.78e-30	-1.59783	0.062	0.204	3.84e-26
B4galnt1	1.81e-30	-0.498831	0.43	0.674	3.92e-26
Gm20234	1.84e-30	-1.667	0.051	0.188	3.99e-26
Cfl1	1.87e-30	-0.539099	0.734	0.813	4.04e-26
AI413582	1.87e-30	-0.463639	0.173	0.376	4.05e-26
Txk	1.87e-30	-1.0124	0.164	0.363	4.06e-26
Fut8	2e-30	-1.23201	0.083	0.238	4.33e-26
Emb	2.03e-30	1.43353	0.565	0.47	4.39e-26
Ncoa4	2.7e-30	-1.21027	0.057	0.199	5.83e-26
Prag1	2.9e-30	-3.34853	0.006	0.098	6.28e-26
Tapbpl	2.92e-30	-0.858719	0.143	0.329	6.32e-26
Sec61b	2.93e-30	0.759361	0.67	0.664	6.33e-26
Rap1gds1	3.02e-30	-0.574438	0.25	0.481	6.53e-26
Zbtb1	3.13e-30	-0.906415	0.11	0.28	6.78e-26
Phf14	3.75e-30	-0.842484	0.216	0.421	8.12e-26
Gnl3	4.59e-30	-1.27085	0.086	0.245	9.93e-26
Gimap9	4.93e-30	-0.637081	0.297	0.536	1.07e-25
Dpm3	5.6e-30	-0.407427	0.241	0.471	1.21e-25
Rap2b	5.77e-30	-1.08944	0.085	0.243	1.25e-25
Armc8	6.09e-30	-1.049	0.115	0.289	1.32e-25
Paxx	6.18e-30	-1.10183	0.078	0.231	1.34e-25
Araf	6.21e-30	-1.0205	0.108	0.276	1.34e-25
Cish	6.21e-30	-1.14671	0.093	0.255	1.34e-25
Dcaf15	6.64e-30	-0.884007	0.125	0.301	1.44e-25
Slamf7	6.77e-30	-2.22555	0.031	0.15	1.46e-25
Cat	6.86e-30	-0.788997	0.108	0.276	1.49e-25
Hist4h4	6.91e-30	-3.28223	0.035	0.154	1.5e-25
Fkbp3	7.81e-30	-0.547389	0.259	0.494	1.69e-25
Phc3	8.14e-30	-0.822649	0.146	0.33	1.76e-25
Hcls1	8.89e-30	-0.494648	0.235	0.457	1.92e-25
Slc15a2	9.59e-30	-2.70384	0.022	0.131	2.08e-25
Lrig1	1.1e-29	-0.907842	0.154	0.344	2.38e-25
Cdc42ep3	1.15e-29	-0.867279	0.075	0.228	2.48e-25
Zkscan3	1.23e-29	-1.44247	0.072	0.218	2.67e-25
Rbck1	1.33e-29	-0.508783	0.249	0.47	2.87e-25
Snhg3	1.35e-29	-1.04593	0.16	0.348	2.92e-25
Nucb1	1.38e-29	-0.830406	0.127	0.303	2.98e-25
Exoc6	1.4e-29	-0.966304	0.082	0.24	3.03e-25
Tomm6	1.6e-29	0.938341	0.623	0.607	3.46e-25
Zfc3h1	1.66e-29	-1.01076	0.153	0.338	3.59e-25
Resf1	1.92e-29	-0.59424	0.29	0.526	4.15e-25
Smim10l1	1.99e-29	-1.1188	0.064	0.209	4.3e-25
Fyn	2.01e-29	-0.506546	0.449	0.698	4.34e-25
Nkg7	2.1e-29	-1.52813	0.182	0.354	4.54e-25
Pdia4	2.23e-29	-0.879536	0.149	0.33	4.83e-25
Morc3	2.59e-29	-0.865263	0.15	0.334	5.61e-25
Pag1	3.08e-29	-0.878916	0.131	0.313	6.67e-25
Acyp1	3.18e-29	-1.0071	0.071	0.22	6.88e-25
Clec2i	3.21e-29	-1.10844	0.092	0.25	6.94e-25
Zc3h7a	3.22e-29	-0.794417	0.394	0.644	6.98e-25
Zrsr1	3.22e-29	-2.07043	0.039	0.163	6.98e-25
Itgae	3.71e-29	-2.00607	0.052	0.185	8.04e-25
Abhd18	3.93e-29	-1.78277	0.036	0.158	8.51e-25
Klf10	4.12e-29	-2.89895	0.017	0.12	8.92e-25
Atp5k	4.41e-29	-0.61712	0.231	0.444	9.54e-25
Trim24	4.64e-29	-1.28717	0.062	0.202	1e-24
Agap2	4.72e-29	-0.992867	0.132	0.308	1.02e-24
Trac	4.9e-29	-0.642035	0.351	0.582	1.06e-24
Akap8	6.12e-29	-0.728432	0.19	0.388	1.33e-24
Cers4	6.64e-29	-0.891196	0.096	0.256	1.44e-24
Gm27008	6.67e-29	-2.83376	0.012	0.11	1.44e-24
Ezr	7.11e-29	-0.423362	0.36	0.602	1.54e-24
Itm2c	7.37e-29	-0.47694	0.237	0.457	1.6e-24
Eif3k	7.5e-29	0.800247	0.669	0.653	1.62e-24
Acat1	7.57e-29	-0.862519	0.132	0.302	1.64e-24
Ctla4	7.68e-29	-1.24283	0.259	0.453	1.66e-24
Ankrd10	7.96e-29	-0.510136	0.183	0.385	1.72e-24
Dynlt1a	8.61e-29	-1.95209	0.025	0.137	1.86e-24
Rab27a	8.97e-29	-1.48494	0.075	0.219	1.94e-24
Cep350	9.06e-29	-1.0402	0.14	0.314	1.96e-24
Chd9	9.16e-29	-1.8034	0.053	0.185	1.98e-24
Usp3	9.17e-29	-0.791855	0.243	0.451	1.98e-24
Ngp	9.37e-29	9.42828	0.085	0	2.03e-24
Gm16023	9.71e-29	-2.52567	0.015	0.115	2.1e-24
Kri1	1e-28	-0.928405	0.123	0.295	2.17e-24
Zfr	1.12e-28	-0.605009	0.222	0.43	2.43e-24
S100a8	1.15e-28	5.11122	0.104	0.008	2.48e-24
Cks1b	1.19e-28	2.66115	0.196	0.063	2.58e-24
Sidt1	1.21e-28	-0.744582	0.319	0.544	2.63e-24
St3gal1	1.22e-28	-1.3857	0.093	0.247	2.64e-24
Lpcat4	1.29e-28	-1.27962	0.069	0.211	2.8e-24
Gps2	1.34e-28	-0.580734	0.263	0.489	2.9e-24
Nfx1	1.4e-28	-0.767807	0.153	0.338	3.03e-24
Zfp512	1.49e-28	-1.51374	0.043	0.169	3.22e-24
Gata3	1.51e-28	-1.01818	0.126	0.297	3.27e-24
Ndufb9	1.6e-28	1.19348	0.55	0.514	3.45e-24
Birc5	1.75e-28	2.54267	0.152	0.032	3.78e-24
Rplp1	1.8e-28	0.427149	0.981	0.828	3.89e-24
Clk2	1.83e-28	-0.896216	0.144	0.323	3.97e-24
Rcn1	1.99e-28	-1.35577	0.069	0.211	4.3e-24
Trpv2	2.03e-28	-1.19643	0.098	0.253	4.39e-24
Impdh1	2.15e-28	-0.753797	0.091	0.248	4.66e-24
Nfatc2	2.2e-28	-1.263	0.075	0.219	4.75e-24
Ngly1	2.24e-28	-0.904593	0.138	0.309	4.84e-24
Peak1	2.28e-28	-0.895237	0.163	0.354	4.94e-24
Arhgap1	2.43e-28	-0.51205	0.145	0.33	5.26e-24
Fbxw5	2.55e-28	-1.40005	0.054	0.185	5.52e-24
Zfp280c	2.7e-28	-1.14235	0.053	0.187	5.84e-24
Lime1	2.75e-28	-1.48418	0.031	0.146	5.94e-24
Ntn4	2.84e-28	-2.5283	0.028	0.139	6.14e-24
Ppp2r5a	3.03e-28	-0.446983	0.416	0.66	6.56e-24
Mta2	3.12e-28	-0.493698	0.218	0.427	6.76e-24
Lnpep	3.16e-28	-0.423327	0.317	0.558	6.84e-24
Cd2	3.22e-28	-0.399881	0.442	0.701	6.96e-24
B4galt7	3.64e-28	-1.22856	0.045	0.171	7.88e-24
Rmc1	3.77e-28	-1.23047	0.067	0.207	8.16e-24
Mettl17	3.77e-28	-1.30692	0.102	0.256	8.17e-24
Vps41	3.89e-28	-0.970268	0.089	0.245	8.42e-24
Ighm	3.92e-28	-1.32488	0.158	0.328	8.48e-24
Commd3	3.97e-28	-0.585361	0.147	0.329	8.59e-24
Dhx36	3.98e-28	-0.662505	0.225	0.434	8.61e-24
Zmynd8	3.98e-28	-1.26539	0.121	0.283	8.62e-24
Gpr65	4.15e-28	-1.77864	0.04	0.162	8.98e-24
Taf5l	4.22e-28	-0.8101	0.071	0.216	9.13e-24
Man2a1	4.24e-28	-1.29284	0.12	0.281	9.17e-24
Dyrk2	4.41e-28	-0.873857	0.076	0.225	9.53e-24
Nfkbie	4.71e-28	-0.914715	0.063	0.204	1.02e-23
Bclaf1	4.99e-28	-0.718647	0.276	0.493	1.08e-23
Arhgap5	5.01e-28	-1.31236	0.04	0.165	1.09e-23
Nck2	5.2e-28	-1.26203	0.107	0.266	1.13e-23
Gbp10	5.24e-28	-2.89547	0.016	0.114	1.13e-23
Rnf139	5.65e-28	-0.679286	0.093	0.252	1.22e-23
Taf1d	5.75e-28	-0.894048	0.166	0.349	1.24e-23
B630019A10Rik	5.98e-28	-1.60577	0.042	0.167	1.29e-23
Hk1	7.3e-28	-0.761172	0.149	0.328	1.58e-23
Gpbp1	7.8e-28	-0.495748	0.214	0.424	1.69e-23
Bin1	8.23e-28	-0.67429	0.186	0.381	1.78e-23
Cflar	9.12e-28	-0.622713	0.215	0.423	1.97e-23
Tnfrsf18	9.67e-28	1.25239	0.561	0.472	2.09e-23
Ppp1r15a	9.68e-28	-1.10788	0.121	0.287	2.1e-23
Inpp5b	1.15e-27	-1.00818	0.085	0.234	2.48e-23
Idh3b	1.15e-27	-0.645702	0.252	0.467	2.48e-23
Cdkn2aipnl	1.15e-27	-0.670531	0.183	0.369	2.49e-23
Gga1	1.16e-27	-0.995647	0.081	0.229	2.51e-23
Thap3	1.19e-27	-0.571045	0.223	0.439	2.57e-23
Map4k2	1.24e-27	-0.57434	0.278	0.504	2.68e-23
Neurl3	1.31e-27	2.08882	0.326	0.177	2.84e-23
Slfn8	1.4e-27	-0.561509	0.116	0.289	3.03e-23
Sh3glb2	1.45e-27	-1.2085	0.095	0.244	3.13e-23
Ankra2	1.45e-27	-1.03249	0.089	0.241	3.13e-23
Secisbp2l	1.45e-27	-0.789642	0.093	0.247	3.14e-23
Dazap2	1.48e-27	-0.546103	0.352	0.58	3.2e-23
Fbxl12	1.5e-27	-0.735816	0.11	0.279	3.25e-23
Ankrd46	1.56e-27	-1.06361	0.06	0.193	3.38e-23
Zfp414	1.64e-27	-1.3016	0.066	0.203	3.55e-23
Slc35c2	1.64e-27	-1.39807	0.059	0.19	3.55e-23
Mybbp1a	1.69e-27	-0.902073	0.133	0.301	3.66e-23
Grina	1.79e-27	-0.709284	0.136	0.307	3.87e-23
Pum3	1.89e-27	-1.24165	0.1	0.252	4.09e-23
Gatad2a	1.89e-27	-0.542826	0.206	0.407	4.1e-23
Qrich1	2.16e-27	-0.765632	0.142	0.317	4.69e-23
Zbtb7b	2.17e-27	-2.31708	0.023	0.126	4.7e-23
Eml4	2.18e-27	-0.839228	0.208	0.402	4.72e-23
Papolg	2.21e-27	-1.23667	0.046	0.17	4.79e-23
Sh2d2a	2.29e-27	1.50763	0.525	0.452	4.95e-23
Ubqln2	2.31e-27	-1.63608	0.051	0.176	5e-23
Rnf44	2.53e-27	-0.544472	0.132	0.311	5.47e-23
Cbl	2.59e-27	-0.843104	0.231	0.429	5.6e-23
Trim21	2.73e-27	-1.06103	0.068	0.21	5.9e-23
Nktr	2.99e-27	-0.635471	0.296	0.525	6.48e-23
Polr2l	3.04e-27	-1.60544	0.048	0.171	6.57e-23
Cks2	3.32e-27	2.20076	0.269	0.126	7.18e-23
Inpp5d	3.33e-27	-0.555038	0.225	0.431	7.21e-23
Cln3	3.41e-27	-0.911513	0.072	0.213	7.38e-23
Tet3	3.41e-27	-0.744007	0.187	0.38	7.39e-23
Oxr1	3.84e-27	-1.03302	0.105	0.261	8.31e-23
Ppp1r10	4.05e-27	-1.37174	0.158	0.328	8.76e-23
Eef1g	4.18e-27	1.07015	0.571	0.536	9.05e-23
Asxl2	4.19e-27	-0.7801	0.19	0.381	9.07e-23
Sp1	4.2e-27	-1.02153	0.108	0.264	9.09e-23
Rad23b	4.33e-27	-0.800227	0.151	0.323	9.38e-23
Bbc3	4.59e-27	-1.15204	0.052	0.183	9.94e-23
Ndel1	4.9e-27	-1.14322	0.115	0.277	1.06e-22
Ap3m2	5.22e-27	-1.72925	0.037	0.154	1.13e-22
Ankrd12	5.92e-27	-0.572095	0.382	0.623	1.28e-22
Psma7	5.96e-27	1.06493	0.572	0.561	1.29e-22
Atxn10	6.61e-27	-0.629801	0.205	0.402	1.43e-22
Tpcn1	6.66e-27	-1.64655	0.066	0.201	1.44e-22
4930581F22Rik	6.9e-27	-2.18372	0.017	0.114	1.49e-22
Ankrd13a	6.94e-27	-0.600019	0.193	0.383	1.5e-22
Tent2	7.34e-27	-0.92417	0.101	0.255	1.59e-22
Map3k2	7.46e-27	-0.924486	0.149	0.324	1.61e-22
A630001G21Rik	7.97e-27	-1.16265	0.087	0.232	1.73e-22
Gstp3	8.44e-27	-1.09892	0.159	0.327	1.83e-22
Ap1g2	8.7e-27	-0.972931	0.1	0.252	1.88e-22
Ythdf3	9.14e-27	-0.6644	0.127	0.299	1.98e-22
Hsf1	9.91e-27	-0.822463	0.116	0.278	2.15e-22
Srsf7	1.11e-26	-0.5321	0.469	0.763	2.41e-22
Tkt	1.15e-26	-0.506431	0.244	0.473	2.48e-22
Chmp1a	1.18e-26	-0.541706	0.17	0.354	2.55e-22
Dnajc7	1.25e-26	-0.403823	0.32	0.556	2.7e-22
Nup153	1.25e-26	-0.522994	0.174	0.368	2.71e-22
Adi1	1.3e-26	-1.21341	0.088	0.23	2.82e-22
Fmnl1	1.36e-26	-0.486513	0.371	0.61	2.94e-22
D830025C05Rik	1.4e-26	-3.3441	0.02	0.118	3.02e-22
Nub1	1.4e-26	-0.622089	0.19	0.384	3.04e-22
Fnbp1	1.42e-26	-0.568434	0.296	0.522	3.07e-22
Plgrkt	1.52e-26	-0.704791	0.223	0.418	3.29e-22
Mink1	1.52e-26	-0.756654	0.151	0.328	3.29e-22
Entpd6	1.59e-26	-1.47156	0.053	0.179	3.44e-22
Zfp445	1.62e-26	-0.949719	0.106	0.26	3.51e-22
Nvl	1.65e-26	-1.10505	0.116	0.272	3.57e-22
Hnrnpdl	1.67e-26	-0.506529	0.363	0.611	3.61e-22
Tox4	1.82e-26	-0.745211	0.199	0.39	3.95e-22
Ikbkb	1.93e-26	-0.591722	0.202	0.4	4.17e-22
Cnp	1.97e-26	-0.447832	0.31	0.535	4.25e-22
Mbd2	2.01e-26	-0.399872	0.342	0.58	4.35e-22
4930469K13Rik	2.09e-26	-2.25739	0.02	0.118	4.53e-22
Retreg3	2.1e-26	-0.571206	0.151	0.333	4.54e-22
Trmt10c	2.29e-26	-0.950056	0.074	0.213	4.96e-22
Gm26510	2.34e-26	-1.33772	0.076	0.214	5.07e-22
Wac	2.49e-26	-0.423825	0.256	0.479	5.4e-22
Tm6sf1	2.67e-26	-1.96294	0.032	0.141	5.78e-22
Kdelr1	2.9e-26	-0.506645	0.182	0.371	6.27e-22
Mctp1	2.9e-26	-4.26913	0.008	0.092	6.27e-22
Smarca2	2.94e-26	-0.813087	0.158	0.337	6.37e-22
N4bp2l2	3.24e-26	-0.632073	0.23	0.434	7.02e-22
Eno1b	3.41e-26	-1.36701	0.085	0.223	7.39e-22
Ier2	3.45e-26	-0.311361	0.362	0.608	7.46e-22
Cdc42se1	3.49e-26	-0.402192	0.371	0.615	7.56e-22
Shfl	3.51e-26	-1.53368	0.054	0.178	7.6e-22
Rflnb	3.53e-26	2.07234	0.411	0.294	7.64e-22
Dusp1	3.57e-26	-1.09534	0.104	0.257	7.72e-22
Rcbtb2	3.88e-26	-1.29095	0.074	0.209	8.39e-22
Kctd2	3.89e-26	-0.822067	0.089	0.235	8.42e-22
Uvrag	4.15e-26	-0.677545	0.194	0.386	8.99e-22
Dnajb9	4.22e-26	-1.85389	0.041	0.157	9.13e-22
Rala	4.28e-26	1.81207	0.402	0.268	9.27e-22
Camk4	4.29e-26	0.904294	0.631	0.566	9.29e-22
Anxa11	4.39e-26	-0.303564	0.207	0.41	9.49e-22
Mysm1	4.41e-26	-0.835231	0.136	0.305	9.54e-22
S1pr4	4.7e-26	-0.533135	0.235	0.442	1.02e-21
Rsu1	4.76e-26	-1.0787	0.112	0.264	1.03e-21
Rcn2	5.3e-26	-1.32149	0.07	0.203	1.15e-21
Hadh	5.52e-26	-1.08025	0.1	0.246	1.19e-21
Sh3bgrl	5.63e-26	-0.923281	0.141	0.307	1.22e-21
Ddx58	5.92e-26	-0.40304	0.128	0.306	1.28e-21
Csnk1g2	6.72e-26	-0.354121	0.237	0.45	1.45e-21
Foxp3	6.96e-26	-1.12217	0.138	0.297	1.51e-21
Pip4p2	7.03e-26	-1.23505	0.045	0.165	1.52e-21
Zscan29	7.2e-26	-1.2505	0.055	0.18	1.56e-21
Ppp4r3b	7.25e-26	-0.577921	0.246	0.446	1.57e-21
Galnt6	7.34e-26	-0.479076	0.179	0.371	1.59e-21
Trp53	7.54e-26	-0.439527	0.274	0.494	1.63e-21
Pglyrp1	7.59e-26	-0.843563	0.134	0.298	1.64e-21
Dad1	7.96e-26	1.06744	0.575	0.558	1.72e-21
Zfp397	8.2e-26	-1.30462	0.059	0.185	1.77e-21
Tuba1c	8.28e-26	-1.47257	0.128	0.28	1.79e-21
Pcmtd2	8.53e-26	-0.693095	0.108	0.267	1.85e-21
Copg1	8.63e-26	-0.639827	0.154	0.329	1.87e-21
G430095P16Rik	9.18e-26	-3.14861	0.009	0.093	1.99e-21
Arl15	9.4e-26	-0.950462	0.178	0.356	2.03e-21
Cd200	9.48e-26	-1.85399	0.066	0.196	2.05e-21
Tnfsf14	9.76e-26	-3.91503	0.003	0.079	2.11e-21
Pigs	1.01e-25	-0.480331	0.098	0.247	2.18e-21
Ythdf2	1.05e-25	-0.617975	0.141	0.307	2.28e-21
Eif4g2	1.06e-25	-0.450498	0.437	0.667	2.3e-21
Cytip	1.11e-25	-0.808568	0.584	0.819	2.4e-21
Ccna2	1.12e-25	2.22882	0.126	0.022	2.43e-21
Gm17173	1.23e-25	-2.59601	0.028	0.131	2.66e-21
Msl2	1.27e-25	-1.02162	0.094	0.24	2.75e-21
Recql	1.27e-25	-1.78609	0.05	0.168	2.76e-21
Cxcr3	1.28e-25	-1.13421	0.145	0.304	2.77e-21
Efr3a	1.39e-25	-0.516582	0.237	0.439	3e-21
Rab11fip2	1.4e-25	-1.19456	0.075	0.212	3.03e-21
Arl5c	1.46e-25	-0.742366	0.18	0.361	3.15e-21
Klf3	1.54e-25	-0.512479	0.349	0.594	3.33e-21
Klf2	1.58e-25	-0.636581	0.619	0.778	3.41e-21
Zfp362	1.61e-25	-1.10531	0.081	0.219	3.48e-21
Lhfpl3	1.7e-25	-1.41579	0.048	0.167	3.68e-21
Tmem209	1.7e-25	-1.56442	0.053	0.174	3.69e-21
Thoc1	1.75e-25	-1.21164	0.095	0.238	3.79e-21
Gm30054	1.76e-25	-0.934507	0.095	0.249	3.8e-21
Rela	1.78e-25	-0.37299	0.184	0.377	3.86e-21
Prps2	1.81e-25	-1.28342	0.078	0.213	3.92e-21
Map1lc3a	1.84e-25	2.11659	0.229	0.094	3.98e-21
Mrps24	1.9e-25	1.14214	0.543	0.493	4.11e-21
Erbin	2.1e-25	-0.485853	0.205	0.399	4.54e-21
Exoc2	2.32e-25	-0.742722	0.14	0.307	5.03e-21
Capn3	2.43e-25	-3.2768	0.018	0.11	5.26e-21
Ptpn1	2.55e-25	-0.4736	0.299	0.519	5.52e-21
Chfr	2.59e-25	-0.695366	0.146	0.317	5.61e-21
Rbl2	2.74e-25	-0.505998	0.239	0.441	5.93e-21
Sorl1	2.79e-25	-0.548994	0.168	0.351	6.04e-21
M6pr	2.99e-25	-0.426966	0.238	0.445	6.48e-21
5830428M24Rik	3.01e-25	-1.93977	0.023	0.123	6.52e-21
Scaf8	3.15e-25	-0.536898	0.158	0.338	6.83e-21
Tex10	3.19e-25	-1.09335	0.076	0.212	6.9e-21
Tspyl2	3.22e-25	-1.61148	0.05	0.17	6.97e-21
Prkch	3.29e-25	-0.668087	0.488	0.712	7.13e-21
Caprin1	3.33e-25	-0.552108	0.255	0.464	7.2e-21
Ncbp1	3.34e-25	-0.780821	0.143	0.308	7.23e-21
Sbk1	3.74e-25	-1.29747	0.034	0.143	8.1e-21
2900060B14Rik	3.78e-25	-5.7072	0.003	0.075	8.18e-21
Prkar1a	3.94e-25	1.02224	0.581	0.563	8.54e-21
Mettl23	4.02e-25	-0.673618	0.173	0.348	8.71e-21
Kdm4c	4.51e-25	-0.955694	0.095	0.24	9.75e-21
Zfp384	4.55e-25	-0.922657	0.089	0.23	9.84e-21
Romo1	4.66e-25	-0.565321	0.216	0.411	1.01e-20
Scamp3	4.74e-25	-0.393728	0.254	0.468	1.02e-20
Mapkap1	4.78e-25	-0.868984	0.142	0.304	1.03e-20
C2cd5	4.82e-25	-1.08251	0.106	0.255	1.04e-20
Pvt1	4.83e-25	-1.21604	0.084	0.223	1.05e-20
Stk26	4.99e-25	-0.677081	0.096	0.244	1.08e-20
Tmem229b	5.24e-25	-1.1206	0.052	0.174	1.13e-20
Zfp62	5.28e-25	-0.890926	0.076	0.212	1.14e-20
Galnt11	5.38e-25	-1.8842	0.035	0.143	1.17e-20
Polm	5.45e-25	-1.67936	0.035	0.142	1.18e-20
Prpf19	5.45e-25	-0.770695	0.133	0.292	1.18e-20
Orai2	5.62e-25	-0.450533	0.145	0.32	1.22e-20
Uba7	5.89e-25	-0.591874	0.104	0.259	1.28e-20
Eif4b	5.92e-25	-0.406035	0.31	0.538	1.28e-20
Ankrd11	6.08e-25	-0.508696	0.547	0.776	1.32e-20
2310010J17Rik	6.2e-25	-1.69612	0.033	0.141	1.34e-20
Sec24c	6.21e-25	-0.484109	0.142	0.31	1.34e-20
Fli1	6.27e-25	-0.498035	0.34	0.571	1.36e-20
Zfp110	6.35e-25	-1.13796	0.076	0.21	1.37e-20
Rfx3	6.55e-25	-1.37449	0.065	0.192	1.42e-20
Rab7	6.78e-25	-0.373587	0.244	0.451	1.47e-20
Tbx21	6.95e-25	-1.9456	0.03	0.133	1.5e-20
Glyr1	6.98e-25	-0.553554	0.19	0.373	1.51e-20
Ankrd49	7.05e-25	-2.04931	0.066	0.19	1.52e-20
Ist1	7.21e-25	-0.722117	0.143	0.311	1.56e-20
Ssrp1	7.75e-25	-0.488178	0.217	0.416	1.68e-20
Efhd2	7.77e-25	-0.424048	0.21	0.401	1.68e-20
Lars2	7.86e-25	-0.136007	0.935	0.911	1.7e-20
Fam78a	8.04e-25	-0.623359	0.166	0.345	1.74e-20
Neu1	8.14e-25	-0.800573	0.081	0.22	1.76e-20
Apol10b	8.38e-25	-3.00245	0.007	0.086	1.81e-20
Trib1	8.38e-25	-3.17128	0.022	0.116	1.81e-20
R3hdm4	8.44e-25	-0.469459	0.194	0.378	1.83e-20
Tln1	8.52e-25	-0.418209	0.423	0.652	1.84e-20
Gpr18	9.16e-25	-0.78652	0.201	0.387	1.98e-20
Rb1cc1	9.56e-25	-0.669971	0.179	0.359	2.07e-20
Actr10	9.78e-25	-0.498832	0.225	0.417	2.12e-20
Ccni	9.92e-25	-0.431589	0.27	0.48	2.15e-20
Dnajc14	1.03e-24	-0.697002	0.091	0.237	2.24e-20
Epc1	1.09e-24	-0.662313	0.229	0.423	2.36e-20
Gm16062	1.14e-24	3.24013	0.099	0.011	2.47e-20
Cpne4	1.19e-24	-2.5528	0.01	0.092	2.58e-20
Mlycd	1.21e-24	-1.96457	0.021	0.115	2.62e-20
Tnfrsf1a	1.21e-24	-1.23877	0.044	0.157	2.62e-20
Abcc4	1.25e-24	-1.45376	0.049	0.165	2.71e-20
Pde4b	1.28e-24	1.34507	0.496	0.385	2.76e-20
Gsdmd	1.28e-24	-0.772333	0.1	0.245	2.77e-20
Nsmaf	1.29e-24	-0.952695	0.133	0.286	2.78e-20
Paxbp1	1.35e-24	-0.849403	0.146	0.31	2.92e-20
Pik3c3	1.38e-24	-1.05248	0.065	0.192	3e-20
Sec61a1	1.41e-24	-0.477634	0.195	0.381	3.05e-20
Nt5c3b	1.44e-24	-0.960515	0.134	0.289	3.12e-20
Lncpint	1.52e-24	-0.844467	0.219	0.41	3.29e-20
Mapk11	1.53e-24	-2.74307	0.018	0.108	3.3e-20
Crtc3	1.55e-24	-0.663385	0.162	0.338	3.36e-20
Sptlc1	1.59e-24	-1.50791	0.063	0.188	3.43e-20
Ap1s2	1.6e-24	-1.20212	0.045	0.16	3.47e-20
Apeh	1.66e-24	-0.937911	0.109	0.253	3.58e-20
Srf	1.7e-24	-1.08913	0.059	0.18	3.68e-20
Cmah	1.7e-24	-0.834212	0.228	0.421	3.69e-20
Miip	1.71e-24	-0.724316	0.119	0.271	3.71e-20
Zscan26	1.91e-24	-0.700558	0.088	0.233	4.14e-20
Gm39469	1.93e-24	-1.69758	0.038	0.148	4.17e-20
Rsrc1	2.14e-24	-0.955121	0.147	0.306	4.64e-20
Abi1	2.23e-24	-0.542915	0.222	0.421	4.82e-20
Cep250	2.25e-24	-1.36254	0.09	0.226	4.88e-20
Pde3b	2.25e-24	1.81988	0.294	0.157	4.88e-20
Mia2	2.29e-24	-0.442386	0.241	0.451	4.96e-20
Sh2b3	2.32e-24	-1.36846	0.036	0.142	5.03e-20
Ube2v1	2.33e-24	-0.372404	0.275	0.488	5.04e-20
Parp11	2.51e-24	-1.023	0.078	0.214	5.43e-20
Pik3r1	2.55e-24	-0.448209	0.259	0.47	5.53e-20
Trim59	2.6e-24	-0.871973	0.211	0.388	5.63e-20
Tbcel	2.63e-24	-1.03816	0.061	0.187	5.68e-20
Plcg1	2.63e-24	-0.567166	0.208	0.398	5.69e-20
Orc5	2.66e-24	-1.14724	0.063	0.188	5.75e-20
Dlg1	2.69e-24	-0.808337	0.162	0.334	5.83e-20
Suclg2	2.76e-24	-1.02997	0.074	0.204	5.98e-20
R3hdm1	2.91e-24	-0.800061	0.179	0.35	6.3e-20
Ddb2	3.01e-24	-0.860284	0.123	0.276	6.51e-20
Capns1	3.03e-24	-0.445304	0.285	0.49	6.56e-20
Ccdc9	3.12e-24	-1.0158	0.089	0.225	6.75e-20
Dusp11	3.28e-24	-0.407735	0.323	0.549	7.1e-20
Dedd2	3.46e-24	-0.829334	0.108	0.255	7.49e-20
Rbbp4	3.53e-24	-0.420841	0.314	0.547	7.64e-20
Stat6	3.56e-24	-0.532389	0.174	0.354	7.7e-20
Prkag1	3.59e-24	-0.747214	0.182	0.354	7.76e-20
Nudcd3	3.63e-24	-0.641296	0.215	0.405	7.85e-20
Tiam1	3.65e-24	-1.42503	0.095	0.229	7.9e-20
Gls	3.9e-24	-0.651893	0.25	0.447	8.44e-20
Slc35b3	3.93e-24	-0.63048	0.137	0.3	8.51e-20
Mark3	3.94e-24	-0.646409	0.152	0.319	8.52e-20
Ostm1	4e-24	-0.952973	0.086	0.222	8.66e-20
Calhm2	4.02e-24	-1.62771	0.051	0.166	8.7e-20
Rrm2b	4.14e-24	-1.1953	0.046	0.16	8.96e-20
Rpia	4.21e-24	-1.01763	0.093	0.229	9.12e-20
Camk2d	4.43e-24	-0.711974	0.225	0.415	9.59e-20
Trbj2-1	4.46e-24	-2.8596	0.014	0.1	9.64e-20
Aspscr1	4.53e-24	-0.95753	0.115	0.261	9.79e-20
Nbeal2	4.79e-24	-1.15878	0.061	0.183	1.04e-19
Zhx1	4.99e-24	-1.34209	0.038	0.146	1.08e-19
2010315B03Rik	5.18e-24	-2.2943	0.021	0.113	1.12e-19
Mospd3	5.18e-24	-0.883326	0.132	0.286	1.12e-19
Gpr68	5.36e-24	-1.27621	0.059	0.181	1.16e-19
Morf4l1	5.39e-24	-0.430154	0.496	0.729	1.17e-19
Syncrip	5.4e-24	-0.655322	0.205	0.386	1.17e-19
Dnajc10	5.49e-24	-0.849909	0.104	0.25	1.19e-19
Relt	5.64e-24	-1.82196	0.027	0.126	1.22e-19
Mical1	5.68e-24	-0.465531	0.119	0.274	1.23e-19
Zmynd11	5.9e-24	-0.788657	0.182	0.356	1.28e-19
Ppp5c	6.01e-24	-1.05999	0.091	0.226	1.3e-19
Dmtf1	6.21e-24	-1.00969	0.109	0.254	1.34e-19
Gbp7	6.3e-24	-0.531013	0.19	0.38	1.36e-19
Plac8	6.71e-24	3.84666	0.124	0.026	1.45e-19
Syt11	7.19e-24	-0.9653	0.07	0.198	1.56e-19
Spata5l1	7.24e-24	-1.76272	0.021	0.113	1.57e-19
Rngtt	7.31e-24	-0.94565	0.158	0.32	1.58e-19
Smarcd2	7.52e-24	-0.407694	0.173	0.347	1.63e-19
Polr2m	7.65e-24	-0.456228	0.181	0.359	1.66e-19
Cog5	8.11e-24	-0.906789	0.147	0.308	1.75e-19
Ralgps2	8.14e-24	-0.986713	0.166	0.33	1.76e-19
Zfp871	8.19e-24	-0.786527	0.126	0.281	1.77e-19
Prkab1	8.36e-24	-0.677493	0.096	0.237	1.81e-19
Gprin3	8.42e-24	-0.865041	0.104	0.25	1.82e-19
Arf6	8.5e-24	-0.325874	0.327	0.552	1.84e-19
Dynlt1c	8.74e-24	-1.12369	0.061	0.185	1.89e-19
Dis3l2	8.76e-24	-1.25382	0.08	0.209	1.9e-19
Ran	9.33e-24	1.2233	0.55	0.559	2.02e-19
Eya2	9.38e-24	-4.39125	0.006	0.079	2.03e-19
Ube2c	9.45e-24	2.75919	0.146	0.039	2.04e-19
Taf10	1.01e-23	0.970671	0.602	0.612	2.18e-19
Mterf1a	1.09e-23	-1.18072	0.065	0.189	2.36e-19
Ubap2l	1.1e-23	-0.471055	0.271	0.478	2.38e-19
Trappc12	1.13e-23	-1.35069	0.059	0.18	2.45e-19
Hnrnpa3	1.14e-23	-0.458014	0.55	0.768	2.48e-19
Rgs2	1.19e-23	2.67043	0.15	0.041	2.57e-19
Usp24	1.22e-23	-0.83934	0.173	0.338	2.65e-19
Snapc3	1.27e-23	-1.29164	0.088	0.22	2.75e-19
Matr3	1.37e-23	-0.562285	0.153	0.318	2.96e-19
Ahcyl2	1.37e-23	-0.912005	0.175	0.343	2.97e-19
Chordc1	1.39e-23	-0.723167	0.198	0.373	3.02e-19
Ccnt1	1.43e-23	-0.645679	0.156	0.323	3.1e-19
Usp15	1.45e-23	-0.709972	0.205	0.384	3.14e-19
Ptcd2	1.56e-23	-0.988724	0.073	0.199	3.38e-19
Pgap1	1.58e-23	-2.35923	0.018	0.106	3.41e-19
Supt5	1.58e-23	-0.370516	0.197	0.379	3.42e-19
Btf3l4	1.59e-23	-1.39844	0.051	0.165	3.43e-19
Kcnq1ot1	1.62e-23	-0.914695	0.106	0.251	3.51e-19
Nrp1	1.66e-23	-1.72643	0.04	0.146	3.6e-19
Wdr43	1.67e-23	-0.705726	0.123	0.276	3.62e-19
Cemip2	1.76e-23	3.13449	0.14	0.035	3.82e-19
H3f3b	1.81e-23	0.505373	0.907	0.924	3.92e-19
Tasor2	1.83e-23	-0.688736	0.139	0.302	3.95e-19
Rab3ip	1.88e-23	-1.04534	0.216	0.393	4.06e-19
Adamts6	1.88e-23	-1.79164	0.087	0.215	4.07e-19
Dpp8	1.89e-23	-0.67574	0.155	0.317	4.1e-19
Cnppd1	1.91e-23	-0.536364	0.219	0.404	4.13e-19
Exoc5	2.04e-23	-0.817982	0.128	0.281	4.41e-19
C87436	2.15e-23	-1.35389	0.074	0.201	4.65e-19
Shprh	2.26e-23	-1.30089	0.066	0.188	4.89e-19
Atf7	2.3e-23	-0.791355	0.102	0.247	4.98e-19
Tmf1	2.31e-23	-0.655792	0.132	0.286	5e-19
Ltn1	2.52e-23	-1.04218	0.087	0.221	5.45e-19
Nrbp1	2.52e-23	-0.433634	0.179	0.358	5.46e-19
Trabd	2.58e-23	-0.597206	0.163	0.328	5.59e-19
Dock10	2.65e-23	-0.453374	0.571	0.801	5.74e-19
Vrk2	2.67e-23	-0.861802	0.099	0.239	5.77e-19
Ndrg3	2.77e-23	-0.514624	0.162	0.335	6e-19
Ctsc	2.88e-23	-0.866784	0.099	0.238	6.24e-19
Plekhn1	2.93e-23	-1.87742	0.031	0.128	6.34e-19
Ubxn11	2.97e-23	-1.42401	0.046	0.155	6.42e-19
Paqr7	2.99e-23	-1.40698	0.033	0.135	6.46e-19
Ap1b1	3.05e-23	-0.888299	0.109	0.25	6.61e-19
Pura	3.17e-23	-0.425483	0.306	0.53	6.86e-19
Nars	3.22e-23	-0.674567	0.179	0.35	6.97e-19
Gm12185	3.27e-23	-0.691732	0.111	0.263	7.07e-19
Rnf157	3.56e-23	2.73167	0.181	0.065	7.69e-19
Zfp738	3.56e-23	-1.95265	0.021	0.111	7.71e-19
Uvssa	3.63e-23	-2.04907	0.018	0.106	7.86e-19
Rac1	3.7e-23	0.811416	0.63	0.634	8e-19
Pcsk7	3.71e-23	-1.52093	0.068	0.19	8.04e-19
Abi3	3.73e-23	-1.6239	0.043	0.149	8.08e-19
A930015D03Rik	3.74e-23	-1.10681	0.085	0.218	8.09e-19
Rfx1	3.88e-23	-1.4901	0.083	0.212	8.4e-19
Irf7	3.97e-23	-0.880744	0.154	0.316	8.59e-19
Eef1d	3.98e-23	0.751748	0.656	0.661	8.62e-19
Tent5c	4.03e-23	-0.638846	0.141	0.302	8.73e-19
Gnb2	4.24e-23	-0.434069	0.407	0.652	9.17e-19
Stag2	4.43e-23	-0.502785	0.207	0.392	9.59e-19
Gnl2	4.43e-23	-1.09709	0.095	0.23	9.6e-19
Nudt16	4.43e-23	-0.843454	0.084	0.216	9.6e-19
Gm44148	4.53e-23	-1.01138	0.048	0.16	9.81e-19
Sp4	5.18e-23	-0.762708	0.095	0.238	1.12e-18
Myo3b	5.25e-23	-1.99	0.023	0.115	1.14e-18
Ndufaf4	5.28e-23	-1.15698	0.083	0.214	1.14e-18
Cox6a1	5.37e-23	0.996902	0.568	0.566	1.16e-18
Phip	5.38e-23	-0.63122	0.203	0.382	1.17e-18
Dcaf5	5.57e-23	-0.849628	0.113	0.258	1.21e-18
Ccnq	5.61e-23	-0.604667	0.113	0.258	1.21e-18
Hist1h3e	5.77e-23	-3.03508	0.051	0.159	1.25e-18
1700025G04Rik	5.97e-23	1.68968	0.263	0.128	1.29e-18
Ptpra	6.46e-23	-0.703486	0.136	0.289	1.4e-18
Dus3l	6.57e-23	-1.27579	0.063	0.18	1.42e-18
Zfp773	6.86e-23	-1.58884	0.027	0.123	1.49e-18
Dph6	7.2e-23	-1.77819	0.037	0.139	1.56e-18
Hist1h2be	7.4e-23	-3.69498	0.011	0.089	1.6e-18
Dtd1	7.45e-23	-0.89106	0.095	0.231	1.61e-18
Mpnd	7.97e-23	-0.632669	0.123	0.267	1.72e-18
Phf11a	7.99e-23	-2.55946	0.014	0.096	1.73e-18
Rasa1	8e-23	-0.64448	0.202	0.379	1.73e-18
Ncstn	8.17e-23	-0.513311	0.121	0.272	1.77e-18
6430590A07Rik	8.41e-23	-2.98887	0.016	0.098	1.82e-18
Thumpd1	8.42e-23	-0.665532	0.104	0.245	1.82e-18
Gm3448	8.48e-23	-2.94597	0.018	0.104	1.83e-18
A330040F15Rik	8.63e-23	-1.59218	0.038	0.141	1.87e-18
Selenoo	8.68e-23	-1.14444	0.051	0.164	1.88e-18
Thrap3	8.93e-23	-0.398789	0.31	0.523	1.93e-18
4632427E13Rik	9.6e-23	-1.40604	0.053	0.167	2.08e-18
Ubxn1	9.85e-23	1.08787	0.551	0.536	2.13e-18
Atg10	9.88e-23	-1.39318	0.054	0.168	2.14e-18
Gtdc1	9.9e-23	-1.1416	0.112	0.251	2.14e-18
Dtnb	1.01e-22	-0.757524	0.133	0.285	2.19e-18
Cfap97	1.01e-22	-1.61718	0.048	0.157	2.19e-18
Tob1	1.03e-22	-0.811027	0.078	0.211	2.24e-18
Lgals8	1.06e-22	-0.688065	0.058	0.177	2.3e-18
Esyt2	1.08e-22	-0.452142	0.276	0.48	2.34e-18
Kat7	1.09e-22	-0.866979	0.103	0.242	2.36e-18
Pts	1.14e-22	-0.930476	0.114	0.255	2.46e-18
Slc9a7	1.17e-22	-1.97032	0.045	0.151	2.53e-18
Ctse	1.18e-22	-0.179655	0.236	0.447	2.55e-18
Sugp2	1.2e-22	-1.52666	0.057	0.172	2.59e-18
Nsd3	1.32e-22	-0.46392	0.499	0.75	2.85e-18
A430093F15Rik	1.33e-22	-1.51514	0.08	0.202	2.87e-18
Orc3	1.35e-22	-1.17906	0.09	0.22	2.92e-18
Ak3	1.37e-22	-0.89282	0.074	0.2	2.96e-18
Elf4	1.43e-22	-0.637311	0.207	0.387	3.1e-18
Slc25a42	1.48e-22	-2.85064	0.012	0.091	3.2e-18
AW011738	1.48e-22	-1.70345	0.024	0.115	3.21e-18
mt-Atp8	1.54e-22	1.02661	0.518	0.415	3.34e-18
Art2b	1.66e-22	-2.54671	0.02	0.107	3.58e-18
Atic	1.66e-22	-0.639567	0.154	0.313	3.59e-18
Bcap29	1.7e-22	-1.21298	0.076	0.198	3.67e-18
Dnajb4	1.71e-22	-3.07184	0.029	0.122	3.69e-18
Ythdf1	1.71e-22	-0.44968	0.134	0.288	3.71e-18
Trmt10a	1.72e-22	-2.2842	0.036	0.135	3.72e-18
Ube2h	1.78e-22	-0.581633	0.32	0.521	3.85e-18
Itsn2	1.78e-22	-0.540936	0.325	0.539	3.86e-18
Sdf4	1.79e-22	0.909034	0.625	0.605	3.87e-18
Mkln1	1.87e-22	-0.639588	0.182	0.351	4.04e-18
Tm9sf2	1.88e-22	-0.60899	0.18	0.35	4.07e-18
Slc2a9	1.89e-22	-1.50194	0.04	0.144	4.08e-18
Klf6	1.89e-22	-0.455028	0.265	0.462	4.1e-18
Picalm	1.96e-22	-0.63238	0.205	0.383	4.25e-18
Mta1	2.01e-22	-0.629952	0.16	0.319	4.34e-18
Mrpl14	2.05e-22	1.70174	0.39	0.283	4.43e-18
Evi2a	2.07e-22	-1.80442	0.022	0.111	4.48e-18
Gpatch8	2.07e-22	-0.551111	0.23	0.414	4.49e-18
Msn	2.19e-22	-0.398361	0.57	0.743	4.74e-18
Nolc1	2.21e-22	-0.837386	0.142	0.292	4.79e-18
Tet2	2.22e-22	-1.06062	0.076	0.201	4.8e-18
Flad1	2.24e-22	-0.98637	0.054	0.167	4.84e-18
Rars2	2.29e-22	-1.03731	0.041	0.146	4.95e-18
Celf2	2.31e-22	-0.455065	0.462	0.706	5.01e-18
Ccdc47	2.43e-22	-0.764115	0.119	0.261	5.26e-18
Mak16	2.43e-22	-0.672033	0.139	0.291	5.27e-18
Ubr1	2.5e-22	-0.837568	0.137	0.291	5.4e-18
Smim27	2.5e-22	-0.421098	0.103	0.248	5.42e-18
Irak1	2.56e-22	-0.629985	0.121	0.267	5.53e-18
Tgfbr1	2.63e-22	-1.34706	0.074	0.197	5.7e-18
Rad9a	2.68e-22	-1.50225	0.053	0.165	5.8e-18
Mboat1	2.7e-22	-1.64174	0.048	0.155	5.84e-18
Sema4b	2.7e-22	-1.03942	0.071	0.193	5.85e-18
Cenpa	2.74e-22	1.8175	0.289	0.161	5.94e-18
Gata1	2.79e-22	-3.62763	0.007	0.079	6.04e-18
Bzw2	2.82e-22	-0.640124	0.246	0.437	6.09e-18
Irf3	2.87e-22	-0.595962	0.158	0.32	6.2e-18
Fxyd5	2.9e-22	-0.341152	0.682	0.815	6.28e-18
Hnrnpr	2.92e-22	-0.46401	0.231	0.42	6.33e-18
Gabrr2	2.99e-22	-2.45404	0.015	0.096	6.47e-18
Cant1	3e-22	-0.468648	0.097	0.235	6.5e-18
Mypopos	3.06e-22	-1.02222	0.038	0.141	6.62e-18
Cirbp	3.07e-22	-0.449629	0.321	0.521	6.64e-18
Gng10	3.13e-22	-0.453452	0.228	0.415	6.76e-18
Tnks2	3.16e-22	-0.387838	0.293	0.499	6.84e-18
Ap3m1	3.28e-22	-1.42562	0.077	0.199	7.09e-18
Tox	3.29e-22	-0.619322	0.346	0.547	7.12e-18
Azin1	3.34e-22	-1.04492	0.112	0.251	7.23e-18
Ssbp2	3.47e-22	-0.779067	0.134	0.285	7.5e-18
Stmn1	3.51e-22	1.7461	0.223	0.098	7.6e-18
Dpp4	3.74e-22	-0.60141	0.186	0.36	8.1e-18
Cr1l	3.97e-22	-0.450579	0.159	0.323	8.58e-18
Tubb4b	4.01e-22	1.48555	0.461	0.405	8.67e-18
D3Ertd751e	4.02e-22	-3.02933	0.017	0.099	8.7e-18
Fbxl5	4.13e-22	-0.897954	0.089	0.219	8.93e-18
Herc2	4.16e-22	-0.600328	0.196	0.37	9.01e-18
Kat6a	4.39e-22	-0.719166	0.16	0.321	9.5e-18
Luc7l2	4.43e-22	-0.455968	0.413	0.641	9.58e-18
Aatf	4.5e-22	-1.05964	0.102	0.236	9.73e-18
Dusp6	4.6e-22	-3.15273	0.006	0.075	9.95e-18
Sppl2a	4.82e-22	-0.525519	0.142	0.298	1.04e-17
Ddx18	4.85e-22	-0.5728	0.168	0.328	1.05e-17
Abhd17c	4.85e-22	-0.937691	0.069	0.188	1.05e-17
Pced1b	4.93e-22	-0.661293	0.302	0.504	1.07e-17
Cdkn1a	4.95e-22	5.87847	0.078	0.005	1.07e-17
Cd7	5.08e-22	-0.377354	0.098	0.242	1.1e-17
Mppe1	5.09e-22	-0.685135	0.105	0.244	1.1e-17
Srsf5	5.12e-22	-0.446103	0.454	0.691	1.11e-17
Stx8	5.3e-22	-0.78143	0.163	0.321	1.15e-17
Rcbtb1	5.44e-22	-0.713014	0.141	0.296	1.18e-17
Stt3a	5.62e-22	-0.746636	0.154	0.305	1.22e-17
Cab39	5.73e-22	-0.311625	0.309	0.522	1.24e-17
Armc10	5.76e-22	-0.712116	0.114	0.254	1.25e-17
Alkbh4	5.83e-22	-1.0251	0.057	0.172	1.26e-17
Ptpn2	5.87e-22	-0.544409	0.194	0.364	1.27e-17
Fosl2	6.06e-22	4.08517	0.105	0.019	1.31e-17
Impdh2	6.29e-22	1.60411	0.362	0.255	1.36e-17
Ccdc107	6.57e-22	-1.02568	0.128	0.271	1.42e-17
Wdr33	6.75e-22	-0.422305	0.294	0.501	1.46e-17
Snrpb	6.92e-22	0.995826	0.565	0.578	1.5e-17
Tcea1	7e-22	-0.355237	0.325	0.541	1.52e-17
Nop58	7.14e-22	-0.800469	0.168	0.325	1.55e-17
Spry1	7.26e-22	-2.95769	0.013	0.09	1.57e-17
Cacna2d4	7.58e-22	-2.70918	0.009	0.082	1.64e-17
Hspa9	7.69e-22	-0.631348	0.176	0.341	1.66e-17
Actr8	7.82e-22	-0.792009	0.076	0.198	1.69e-17
Snapin	7.89e-22	-0.907655	0.058	0.174	1.71e-17
Dzip1	7.95e-22	-1.62139	0.023	0.111	1.72e-17
Copg2	7.99e-22	-0.909372	0.095	0.226	1.73e-17
Eif4h	8.03e-22	-0.311934	0.254	0.459	1.74e-17
Prdx3	8.42e-22	-0.501909	0.167	0.329	1.82e-17
Taz	8.5e-22	-0.588525	0.096	0.232	1.84e-17
Fbxw4	8.78e-22	-0.709403	0.123	0.272	1.9e-17
Cd72	8.88e-22	-2.01223	0.018	0.1	1.92e-17
Habp4	8.93e-22	-1.50801	0.04	0.141	1.93e-17
Gtpbp6	9.22e-22	-0.713466	0.081	0.208	2e-17
Setd3	9.25e-22	-0.560147	0.164	0.326	2e-17
Dclre1b	9.33e-22	-2.42508	0.021	0.105	2.02e-17
Uqcrfs1	1.02e-21	1.23357	0.476	0.421	2.2e-17
Rassf1	1.04e-21	-0.54936	0.168	0.33	2.24e-17
Spc24	1.05e-21	1.83528	0.125	0.028	2.27e-17
Zfp182	1.06e-21	-1.33123	0.046	0.153	2.3e-17
Nfyc	1.09e-21	-0.759672	0.121	0.261	2.35e-17
Letmd1	1.1e-21	-1.05479	0.048	0.154	2.37e-17
Clcn4	1.13e-21	-0.786618	0.115	0.256	2.44e-17
Eif1a	1.13e-21	-0.937917	0.113	0.25	2.45e-17
Dusp7	1.21e-21	-1.74211	0.021	0.106	2.62e-17
Phf2	1.26e-21	-0.635314	0.089	0.222	2.74e-17
Map1lc3b	1.28e-21	1.11668	0.573	0.55	2.77e-17
Atad1	1.32e-21	-0.946671	0.074	0.195	2.86e-17
Abcg3	1.36e-21	-2.55186	0.012	0.087	2.95e-17
Ywhaq	1.42e-21	-0.314255	0.199	0.376	3.07e-17
Gm37068	1.45e-21	-7.42035	0	0.058	3.14e-17
Socs3	1.47e-21	-0.64298	0.11	0.254	3.18e-17
Bcl2l11	1.57e-21	1.88987	0.284	0.157	3.39e-17
Emc2	1.59e-21	-0.658148	0.141	0.289	3.43e-17
Dnm1l	1.61e-21	-1.22481	0.081	0.203	3.48e-17
Cdca8	1.66e-21	1.72874	0.149	0.043	3.59e-17
Trbv12-2	1.69e-21	-1.63014	0.04	0.139	3.65e-17
Ifi214	1.7e-21	-0.839609	0.095	0.231	3.67e-17
Rnft1	1.7e-21	-0.864135	0.081	0.205	3.68e-17
Sec24a	1.71e-21	-1.01642	0.111	0.248	3.7e-17
Asb6	1.75e-21	-0.669994	0.081	0.207	3.79e-17
Calcrl	1.75e-21	-2.6056	0.013	0.089	3.79e-17
Stambpl1	1.79e-21	-0.648927	0.211	0.382	3.88e-17
Ccnl1	1.83e-21	-0.600106	0.235	0.413	3.97e-17
Rab5c	1.85e-21	-0.330986	0.198	0.373	4.01e-17
Ythdc1	1.9e-21	-0.492098	0.364	0.579	4.11e-17
Rapgef6	2.04e-21	-0.459304	0.623	0.836	4.41e-17
Dnttip2	2.07e-21	-0.530777	0.126	0.274	4.48e-17
Atp6v1h	2.24e-21	-0.531945	0.129	0.276	4.86e-17
Psap	2.28e-21	-0.341092	0.37	0.584	4.92e-17
Hist2h4	2.34e-21	-3.26276	0.027	0.114	5.06e-17
Zc3h6	2.34e-21	-0.846484	0.074	0.196	5.06e-17
Tmx3	2.39e-21	-0.711076	0.138	0.286	5.17e-17
Apmap	2.49e-21	-1.75164	0.026	0.115	5.4e-17
Ctbp1	2.54e-21	-0.293797	0.297	0.505	5.49e-17
Cxcr5	2.66e-21	-2.53554	0.021	0.105	5.76e-17
Sfxn3	2.79e-21	-0.389315	0.116	0.263	6.03e-17
Trim34a	2.83e-21	-1.75641	0.021	0.105	6.13e-17
Atp11b	2.91e-21	-0.508967	0.327	0.54	6.31e-17
Eefsec	3.09e-21	-0.91441	0.138	0.281	6.68e-17
Foxk1	3.1e-21	-0.650639	0.107	0.245	6.71e-17
Pias1	3.12e-21	-0.23933	0.224	0.412	6.75e-17
Glul	3.15e-21	-0.88063	0.107	0.242	6.81e-17
Zfp148	3.2e-21	-0.469747	0.204	0.382	6.92e-17
Ggps1	3.39e-21	-0.754424	0.179	0.341	7.34e-17
Cwc22	3.43e-21	-0.976003	0.067	0.183	7.42e-17
Snx1	3.45e-21	-0.592525	0.165	0.321	7.47e-17
Xrcc4	3.65e-21	-1.06578	0.094	0.221	7.9e-17
Them6	3.65e-21	-1.0415	0.074	0.192	7.9e-17
Fam76b	3.92e-21	-0.561939	0.136	0.284	8.48e-17
Fip1l1	4.08e-21	-0.373013	0.233	0.416	8.83e-17
2610008E11Rik	4.11e-21	-2.00289	0.025	0.112	8.88e-17
Tbce	4.15e-21	-0.971525	0.1	0.23	8.97e-17
Wls	4.2e-21	-1.40142	0.05	0.155	9.09e-17
Smpd1	4.26e-21	-1.17803	0.038	0.136	9.22e-17
H2-M3	4.3e-21	-0.327999	0.184	0.356	9.31e-17
Pcbd2	4.5e-21	-0.653536	0.14	0.284	9.74e-17
Riox2	4.54e-21	-1.93142	0.032	0.123	9.82e-17
Usp10	4.63e-21	-1.01124	0.081	0.203	1e-16
Zdhhc15	4.95e-21	-1.44023	0.061	0.172	1.07e-16
Ccdc85b	4.99e-21	-0.227568	0.175	0.342	1.08e-16
Kdm3b	5.03e-21	-0.683524	0.165	0.321	1.09e-16
Zfand3	5.05e-21	-0.439658	0.241	0.432	1.09e-16
Bcor	5.07e-21	-0.692035	0.082	0.206	1.1e-16
Gm11707	5.2e-21	-1.08065	0.049	0.156	1.13e-16
Qars	5.29e-21	-0.698202	0.154	0.302	1.15e-16
Akt2	5.43e-21	-0.436672	0.16	0.319	1.17e-16
Kpnb1	5.52e-21	-0.506061	0.184	0.347	1.19e-16
Gm20324	5.62e-21	-1.13303	0.039	0.138	1.22e-16
Slc39a10	5.71e-21	-1.87073	0.041	0.139	1.24e-16
Epn1	6.03e-21	-0.388589	0.198	0.369	1.31e-16
Rabggta	6.1e-21	-0.740336	0.083	0.208	1.32e-16
Ep300	6.13e-21	-0.522449	0.182	0.347	1.33e-16
Bcl2a1b	6.16e-21	-0.808612	0.137	0.28	1.33e-16
Smad4	6.19e-21	-0.43588	0.173	0.337	1.34e-16
Pxmp4	6.19e-21	-1.58157	0.073	0.186	1.34e-16
Stx17	6.23e-21	-1.50611	0.035	0.13	1.35e-16
A530088E08Rik	6.34e-21	-0.949941	0.047	0.151	1.37e-16
Fkbp8	6.38e-21	-0.281226	0.301	0.517	1.38e-16
Set	6.47e-21	-0.409896	0.415	0.654	1.4e-16
Galk2	6.52e-21	-0.996227	0.098	0.228	1.41e-16
Cd160	6.71e-21	-2.63059	0.023	0.108	1.45e-16
Traf3ip2	6.77e-21	-0.925197	0.1	0.231	1.47e-16
Pxk	7.1e-21	-0.539848	0.104	0.241	1.54e-16
Esrra	7.1e-21	-1.51819	0.046	0.147	1.54e-16
Dctn6	7.28e-21	-0.310816	0.242	0.429	1.57e-16
D130040H23Rik	7.38e-21	-1.56372	0.048	0.151	1.6e-16
Acly	7.57e-21	-0.372764	0.175	0.338	1.64e-16
Rmnd5b	7.78e-21	-0.53262	0.106	0.241	1.68e-16
Snx2	7.79e-21	-0.505421	0.175	0.333	1.69e-16
Gm11290	7.81e-21	-2.70529	0.023	0.107	1.69e-16
Mthfsl	8.15e-21	-0.523421	0.134	0.283	1.76e-16
Tbck	8.16e-21	-1.11993	0.068	0.182	1.77e-16
Ktn1	8.22e-21	-0.892783	0.13	0.272	1.78e-16
Prkaca	8.37e-21	-0.773498	0.073	0.19	1.81e-16
Pdia3	8.84e-21	-0.432624	0.431	0.648	1.91e-16
Eif4e3	9.17e-21	-1.14046	0.065	0.176	1.98e-16
Mindy2	9.49e-21	-0.365479	0.159	0.321	2.05e-16
9930111J21Rik2	9.58e-21	-0.455669	0.178	0.351	2.07e-16
A530040E14Rik	9.65e-21	-2.57135	0.011	0.083	2.09e-16
Slc25a24	9.75e-21	-1.39043	0.029	0.118	2.11e-16
Zzz3	1e-20	-0.961393	0.102	0.233	2.17e-16
Herpud2	1.01e-20	-0.310663	0.112	0.254	2.19e-16
Pgghg	1.04e-20	-1.93895	0.021	0.103	2.24e-16
Parp4	1.07e-20	-0.468874	0.167	0.33	2.31e-16
Raf1	1.14e-20	-0.624345	0.16	0.312	2.46e-16
Bicral	1.14e-20	-1.30199	0.061	0.17	2.46e-16
Spryd3	1.14e-20	-0.827608	0.077	0.196	2.47e-16
H2-K1	1.16e-20	-0.257565	0.977	0.954	2.5e-16
Usp4	1.18e-20	-0.390542	0.182	0.348	2.55e-16
Wwp1	1.18e-20	-0.934655	0.1	0.23	2.56e-16
Oprm1	1.19e-20	-1.64375	0.042	0.141	2.58e-16
Ppie	1.25e-20	-0.775256	0.106	0.238	2.71e-16
Trmt2b	1.25e-20	-1.6018	0.04	0.137	2.71e-16
Cog8	1.34e-20	-0.734082	0.091	0.217	2.89e-16
Gart	1.34e-20	-1.33063	0.071	0.184	2.9e-16
Wdr46	1.34e-20	-0.780839	0.097	0.223	2.91e-16
Fndc10	1.39e-20	-2.67516	0.012	0.085	3e-16
1810030O07Rik	1.4e-20	-0.573066	0.09	0.217	3.02e-16
Mcts1	1.46e-20	-0.548851	0.18	0.337	3.16e-16
Cdc23	1.53e-20	-0.937917	0.071	0.186	3.3e-16
Phf20l1	1.59e-20	-0.436459	0.395	0.616	3.43e-16
Drap1	1.59e-20	-0.326023	0.334	0.548	3.45e-16
Psmb6	1.63e-20	1.18496	0.495	0.47	3.52e-16
Phlpp1	1.66e-20	1.6537	0.252	0.125	3.59e-16
Cops2	1.67e-20	-0.853182	0.133	0.272	3.61e-16
Slc4a7	1.71e-20	-1.02318	0.104	0.232	3.71e-16
Ablim1	1.72e-20	-0.409106	0.557	0.783	3.72e-16
AW554918	1.78e-20	-1.17853	0.08	0.198	3.84e-16
Prpf39	1.79e-20	-0.844812	0.08	0.201	3.88e-16
Cabin1	1.8e-20	-0.685664	0.184	0.341	3.89e-16
AU041133	1.83e-20	-1.97603	0.02	0.1	3.96e-16
Ralbp1	1.85e-20	1.15181	0.48	0.39	4e-16
Uimc1	1.9e-20	-0.515481	0.177	0.334	4.12e-16
Lrch1	1.91e-20	-0.511447	0.211	0.382	4.12e-16
Azi2	1.98e-20	-0.494792	0.168	0.328	4.29e-16
Orc4	2.01e-20	-0.745174	0.089	0.213	4.35e-16
Zfp329	2.01e-20	-0.923041	0.117	0.252	4.35e-16
Fgfr1op2	2.04e-20	-0.415614	0.227	0.404	4.43e-16
Gabpb2	2.06e-20	-0.726279	0.14	0.285	4.45e-16
Ormdl1	2.15e-20	-0.673895	0.073	0.189	4.65e-16
Ctso	2.16e-20	-0.851663	0.078	0.198	4.67e-16
Gm5914	2.18e-20	-2.10372	0.037	0.129	4.72e-16
Mllt11	2.25e-20	-1.96071	0.041	0.137	4.86e-16
Gramd3	2.36e-20	0.984589	0.554	0.475	5.11e-16
Pigp	2.38e-20	-0.380304	0.141	0.293	5.15e-16
Top3b	2.39e-20	-1.0536	0.076	0.193	5.18e-16
Entpd1	2.42e-20	-0.894279	0.051	0.155	5.24e-16
Narf	2.58e-20	-1.3471	0.065	0.176	5.58e-16
Grk4	2.61e-20	-2.0238	0.03	0.118	5.64e-16
B230307C23Rik	2.61e-20	-1.13764	0.095	0.219	5.65e-16
Scly	2.61e-20	-0.784993	0.064	0.176	5.65e-16
Cpsf7	2.64e-20	-0.703432	0.132	0.273	5.7e-16
Bcat2	2.67e-20	-1.39924	0.071	0.182	5.77e-16
Trmt11	2.82e-20	-1.35708	0.041	0.138	6.1e-16
Gm12216	2.89e-20	-1.6524	0.026	0.113	6.25e-16
Epb41	2.91e-20	1.45908	0.39	0.272	6.29e-16
Dalrd3	2.93e-20	-1.3144	0.064	0.172	6.34e-16
Lasp1	2.95e-20	-0.336287	0.203	0.375	6.38e-16
Shkbp1	2.98e-20	-0.92195	0.095	0.219	6.46e-16
Bcl7b	3.11e-20	-0.327834	0.138	0.286	6.72e-16
Ech1	3.13e-20	-0.390762	0.203	0.372	6.77e-16
Rere	3.13e-20	-0.390105	0.228	0.411	6.78e-16
Tmem127	3.23e-20	-0.516	0.129	0.272	7e-16
Pitpnc1	3.24e-20	-0.399407	0.368	0.592	7.01e-16
Lpp	3.31e-20	-0.528205	0.12	0.263	7.17e-16
Thoc2	3.61e-20	-0.588576	0.215	0.382	7.82e-16
Anapc5	3.62e-20	-0.456119	0.249	0.444	7.82e-16
Ndufv3	3.85e-20	-0.287663	0.356	0.593	8.34e-16
Itih5	4e-20	-5.85128	0.002	0.059	8.65e-16
Lcor	4.12e-20	-0.713487	0.158	0.307	8.92e-16
Gps1	4.31e-20	-0.756095	0.133	0.271	9.33e-16
Ubqln1	4.53e-20	-0.364721	0.126	0.266	9.8e-16
R3hdm2	4.67e-20	-0.521806	0.141	0.289	1.01e-15
Sdhaf2	4.75e-20	-0.73049	0.124	0.259	1.03e-15
Pet100	4.91e-20	-0.508451	0.152	0.302	1.06e-15
Vamp2	5.01e-20	-0.669675	0.129	0.269	1.08e-15
Tbk1	5.03e-20	-0.550737	0.14	0.286	1.09e-15
Parg	5.11e-20	-0.939676	0.102	0.23	1.11e-15
Hnrnpul1	5.15e-20	-0.369815	0.246	0.425	1.11e-15
Zfp87	5.25e-20	-0.731191	0.057	0.165	1.14e-15
Nprl3	5.29e-20	-1.41051	0.065	0.172	1.14e-15
Dock11	5.3e-20	-0.466228	0.289	0.485	1.15e-15
Polr1a	5.5e-20	-1.48192	0.048	0.146	1.19e-15
Kansl2	5.77e-20	-0.504607	0.114	0.25	1.25e-15
Elovl5	5.79e-20	-0.449441	0.195	0.364	1.25e-15
Traf2	5.82e-20	-0.94924	0.087	0.208	1.26e-15
Dynll1	5.83e-20	-0.333857	0.372	0.584	1.26e-15
Kidins220	5.91e-20	-0.638331	0.089	0.215	1.28e-15
Dynlt1b	5.91e-20	-1.54617	0.022	0.102	1.28e-15
Brd7	6.01e-20	-0.758559	0.13	0.268	1.3e-15
Sdhaf1	6.18e-20	-0.837419	0.195	0.348	1.34e-15
Adpgk	6.23e-20	-0.866369	0.075	0.191	1.35e-15
Hlcs	6.25e-20	-1.22031	0.063	0.172	1.35e-15
Gm37240	6.4e-20	-1.5377	0.043	0.14	1.39e-15
Pacs1	6.47e-20	-0.511222	0.2	0.369	1.4e-15
Rb1	6.51e-20	-0.881745	0.146	0.289	1.41e-15
Dcp1b	6.67e-20	-0.823412	0.068	0.179	1.44e-15
Pip4p1	6.98e-20	-0.640928	0.136	0.279	1.51e-15
Scaf4	7e-20	-0.986721	0.121	0.253	1.52e-15
Prpf6	7.02e-20	-0.538162	0.153	0.299	1.52e-15
Dkc1	7.1e-20	-0.95282	0.093	0.212	1.54e-15
Zfp831	7.1e-20	-1.02494	0.074	0.19	1.54e-15
Agk	7.32e-20	-1.07911	0.056	0.161	1.58e-15
Ndufa3	7.35e-20	-0.23417	0.35	0.564	1.59e-15
Psen1	7.51e-20	-0.672727	0.115	0.25	1.63e-15
Wdr44	7.87e-20	-0.794846	0.084	0.205	1.7e-15
Nek7	7.87e-20	-0.373706	0.293	0.479	1.7e-15
Ppm1m	8.03e-20	-0.819244	0.113	0.245	1.74e-15
Gm39323	8.12e-20	-1.95939	0.026	0.11	1.76e-15
Git2	8.35e-20	-0.353799	0.312	0.512	1.81e-15
Magt1	8.68e-20	-1.03453	0.074	0.188	1.88e-15
Rps29	8.82e-20	-0.306717	0.957	0.869	1.91e-15
Xrn2	9.06e-20	-0.402768	0.42	0.641	1.96e-15
Gm9725	9.07e-20	-2.86443	0.023	0.103	1.96e-15
Ccnb2	9.12e-20	1.76377	0.115	0.027	1.97e-15
Nfic	9.18e-20	-0.970834	0.049	0.149	1.99e-15
Dnm2	9.19e-20	-0.372287	0.353	0.568	1.99e-15
Rbm43	9.29e-20	-0.784574	0.064	0.172	2.01e-15
Cisd3	9.48e-20	-2.59558	0.027	0.109	2.05e-15
D8Ertd738e	9.61e-20	0.853169	0.609	0.623	2.08e-15
Anapc13	1.01e-19	-1.03089	0.1	0.222	2.19e-15
Pik3r5	1.06e-19	-0.641453	0.183	0.342	2.29e-15
Zfp322a	1.1e-19	-1.21982	0.062	0.169	2.38e-15
Gm38394	1.12e-19	-2.09287	0.023	0.103	2.42e-15
Tram1	1.14e-19	-0.23129	0.23	0.411	2.47e-15
Surf6	1.17e-19	-1.1991	0.035	0.126	2.53e-15
Lsm14b	1.19e-19	-1.28082	0.04	0.133	2.58e-15
Rad23a	1.25e-19	-0.395324	0.155	0.307	2.71e-15
Eif3h	1.27e-19	0.578885	0.72	0.693	2.74e-15
Tial1	1.34e-19	-0.506341	0.186	0.341	2.91e-15
Uri1	1.37e-19	-0.305329	0.183	0.349	2.96e-15
Zcchc8	1.45e-19	-0.861735	0.103	0.227	3.14e-15
Elp2	1.45e-19	-0.725704	0.091	0.211	3.14e-15
Cnot10	1.46e-19	-0.836432	0.101	0.225	3.16e-15
Mthfs	1.47e-19	-0.90412	0.081	0.198	3.18e-15
Arhgap17	1.49e-19	-0.812911	0.145	0.289	3.22e-15
Rab24	1.58e-19	-0.390971	0.181	0.34	3.41e-15
Fam149b	1.63e-19	-1.11501	0.062	0.167	3.52e-15
E430024P14Rik	1.63e-19	-2.46846	0.021	0.1	3.53e-15
Ccar1	1.66e-19	-0.555833	0.203	0.364	3.58e-15
Slc35d2	1.66e-19	-1.29478	0.046	0.143	3.6e-15
L1cam	1.71e-19	-1.46451	0.019	0.096	3.7e-15
Bbip1	1.72e-19	-0.697102	0.147	0.289	3.73e-15
Tra2b	1.74e-19	-0.389364	0.405	0.636	3.76e-15
Dclk2	1.76e-19	-1.95076	0.027	0.11	3.82e-15
Gosr1	1.77e-19	-0.792693	0.103	0.229	3.82e-15
Ltv1	1.93e-19	-1.36604	0.066	0.173	4.19e-15
Ddx56	1.94e-19	-0.949997	0.087	0.203	4.19e-15
Xylt2	1.98e-19	-1.52624	0.035	0.123	4.28e-15
Prr14l	1.99e-19	-0.564284	0.17	0.324	4.3e-15
Mcl1	2.02e-19	-0.311638	0.541	0.764	4.38e-15
Vps37a	2.08e-19	-1.03041	0.071	0.184	4.5e-15
Stk24	2.08e-19	-0.34498	0.35	0.566	4.51e-15
Tsr1	2.13e-19	-1.7699	0.037	0.126	4.61e-15
Tmem185b	2.13e-19	-1.01886	0.042	0.138	4.62e-15
Acaa2	2.15e-19	-0.449801	0.149	0.291	4.66e-15
Tcaim	2.23e-19	-1.72205	0.022	0.102	4.83e-15
Ube2g2	2.25e-19	-0.621144	0.086	0.206	4.88e-15
Ankmy2	2.26e-19	-1.44546	0.05	0.147	4.89e-15
Fmc1	2.28e-19	-0.836141	0.111	0.237	4.94e-15
Focad	2.32e-19	-1.77942	0.032	0.118	5.02e-15
Akt1	2.35e-19	-0.330373	0.181	0.335	5.09e-15
Ftl1-ps1	2.4e-19	2.52437	0.153	0.053	5.2e-15
Fmnl3	2.44e-19	-1.45	0.04	0.132	5.27e-15
Ttc38	2.52e-19	-1.54935	0.022	0.102	5.45e-15
Xab2	2.56e-19	-0.772024	0.108	0.234	5.55e-15
Wbp1	2.58e-19	-0.764949	0.094	0.214	5.59e-15
Mlh3	2.59e-19	-1.5249	0.03	0.116	5.6e-15
Slco3a1	2.59e-19	-0.79756	0.156	0.3	5.61e-15
Thumpd3	2.79e-19	-0.90907	0.094	0.213	6.04e-15
Rhob	2.8e-19	-0.979677	0.054	0.159	6.06e-15
Rpl7l1	2.84e-19	-0.542799	0.142	0.284	6.16e-15
Cdca7l	2.88e-19	-2.03344	0.044	0.136	6.23e-15
Ncoa1	2.91e-19	-0.707541	0.149	0.294	6.3e-15
Pwwp3a	2.92e-19	-0.959995	0.101	0.222	6.33e-15
Gm32856	2.95e-19	-2.11986	0.02	0.096	6.39e-15
Cdc37	2.97e-19	-0.322152	0.324	0.537	6.42e-15
Aldh9a1	3.02e-19	-0.865396	0.086	0.201	6.54e-15
Tmx2	3.06e-19	-1.08643	0.074	0.184	6.62e-15
Ppp6c	3.1e-19	-0.405789	0.186	0.343	6.71e-15
Virma	3.12e-19	-0.511824	0.162	0.312	6.75e-15
Ifnar2	3.28e-19	-0.514578	0.243	0.416	7.09e-15
Mindy3	3.29e-19	-0.832102	0.101	0.224	7.12e-15
Exoc4	3.31e-19	-0.580786	0.248	0.421	7.16e-15
Ndufb1-ps	3.33e-19	-0.330869	0.281	0.469	7.21e-15
Ramac	3.36e-19	-0.257438	0.181	0.338	7.28e-15
Bmi1	3.43e-19	-1.32651	0.037	0.126	7.42e-15
Ets1	3.55e-19	-0.416269	0.769	0.913	7.69e-15
Yaf2	3.63e-19	-0.447076	0.125	0.262	7.86e-15
Mt2	3.65e-19	6.9711	0.058	0.001	7.9e-15
Dennd1a	3.71e-19	-0.767758	0.159	0.3	8.02e-15
Colgalt1	3.72e-19	-1.61249	0.047	0.141	8.06e-15
Smarcc2	3.83e-19	-0.580078	0.196	0.351	8.29e-15
Chrna9	3.86e-19	-4.71092	0.003	0.06	8.36e-15
Zfp868	3.92e-19	-0.982836	0.075	0.188	8.49e-15
C030006K11Rik	4.03e-19	-1.45853	0.026	0.108	8.72e-15
Lamtor3	4.1e-19	-0.784444	0.125	0.256	8.87e-15
Pcca	4.2e-19	-1.29833	0.044	0.139	9.1e-15
Xrn1	4.25e-19	-0.498872	0.173	0.33	9.19e-15
Zbtb25	4.26e-19	-0.535459	0.1	0.224	9.21e-15
Kdm6a	4.34e-19	-0.464634	0.173	0.327	9.4e-15
Otud5	4.34e-19	-0.399706	0.217	0.385	9.4e-15
Chkb	4.42e-19	-0.785351	0.141	0.278	9.57e-15
Hspa4	4.53e-19	-0.486793	0.319	0.521	9.8e-15
5330438D12Rik	4.53e-19	-1.23385	0.057	0.159	9.8e-15
Tmem230	4.55e-19	-1.14811	0.052	0.152	9.85e-15
Rbm7	4.65e-19	-0.475318	0.192	0.348	1.01e-14
Slfn2	4.7e-19	-0.466764	0.5	0.682	1.02e-14
Gm11361	4.72e-19	2.02432	0.194	0.082	1.02e-14
Rock1	4.75e-19	-0.353835	0.361	0.566	1.03e-14
Gapdh	4.84e-19	-0.398463	0.507	0.712	1.05e-14
CAAA01147332.1	5.02e-19	-0.665045	0.22	0.384	1.09e-14
Sgta	5.07e-19	-0.773622	0.111	0.237	1.1e-14
Kiz	5.15e-19	-1.27376	0.042	0.135	1.11e-14
Ska1	5.53e-19	2.24186	0.1	0.02	1.2e-14
Tcf20	5.55e-19	-0.574938	0.218	0.385	1.2e-14
Psmb5	5.58e-19	1.19559	0.49	0.478	1.21e-14
Fam98c	5.61e-19	-0.848525	0.074	0.185	1.21e-14
Ppid	5.64e-19	-0.711099	0.118	0.247	1.22e-14
Hint3	5.65e-19	-0.784243	0.149	0.289	1.22e-14
Ndufb5	5.71e-19	1.17846	0.473	0.436	1.24e-14
Ttc14	5.84e-19	-0.371987	0.325	0.519	1.26e-14
Uck1	5.99e-19	-0.826169	0.087	0.203	1.3e-14
Ciz1	6.03e-19	-0.99082	0.105	0.228	1.3e-14
Ints8	6.05e-19	-0.694429	0.079	0.192	1.31e-14
Zdhhc13	6.09e-19	-1.45914	0.044	0.138	1.32e-14
Kcnn4	6.1e-19	-0.347753	0.316	0.518	1.32e-14
Gpbp1l1	6.11e-19	-0.375972	0.187	0.351	1.32e-14
Plekho2	6.35e-19	-1.07624	0.048	0.144	1.38e-14
2810004N23Rik	6.36e-19	-0.834113	0.113	0.239	1.38e-14
Foxp4	6.41e-19	-0.730584	0.112	0.242	1.39e-14
Mettl3	6.96e-19	-0.940499	0.055	0.155	1.51e-14
CAAA01118383.1	6.97e-19	-1.01044	0.107	0.229	1.51e-14
Arid3b	7e-19	-0.992504	0.057	0.162	1.51e-14
Fbxl3	7.03e-19	-0.556181	0.102	0.231	1.52e-14
Spn	7.22e-19	-0.326895	0.257	0.432	1.56e-14
Nab2	7.39e-19	-1.05664	0.066	0.173	1.6e-14
Ccndbp1	7.46e-19	-0.350247	0.197	0.36	1.62e-14
Gga3	7.48e-19	-0.680497	0.054	0.157	1.62e-14
Faf1	7.97e-19	-0.603308	0.151	0.292	1.72e-14
Usp47	8.1e-19	-0.697511	0.156	0.296	1.75e-14
Fam126a	8.22e-19	-1.88698	0.027	0.109	1.78e-14
Phf3	8.31e-19	-0.432104	0.312	0.509	1.8e-14
Ecsit	8.43e-19	-1.0908	0.062	0.165	1.82e-14
Impact	8.83e-19	-1.25707	0.061	0.165	1.91e-14
Rrp7a	9.01e-19	-0.371199	0.152	0.294	1.95e-14
Ppp1r3f	9.26e-19	-2.37601	0.017	0.089	2e-14
Snrpa	9.26e-19	-0.715937	0.166	0.31	2e-14
Slc35a5	9.46e-19	-1.08944	0.031	0.116	2.05e-14
St7l	9.97e-19	-1.4605	0.047	0.141	2.16e-14
Parp3	1e-18	-1.37347	0.037	0.125	2.17e-14
Diaph2	1.03e-18	-0.667067	0.126	0.26	2.22e-14
Abhd11	1.03e-18	-1.12435	0.081	0.19	2.23e-14
Gm19605	1.05e-18	-3.14265	0.012	0.078	2.26e-14
Brip1os	1.05e-18	-0.758494	0.093	0.211	2.28e-14
Gm27162	1.06e-18	-4.33675	0.003	0.057	2.28e-14
Tbc1d22b	1.08e-18	-0.728086	0.071	0.181	2.34e-14
Osm	1.09e-18	-1.79161	0.014	0.083	2.36e-14
Pigb	1.1e-18	-1.68076	0.022	0.098	2.37e-14
B3gat3	1.1e-18	-0.717771	0.138	0.271	2.38e-14
Skiv2l	1.11e-18	-0.574707	0.141	0.277	2.39e-14
Trbv5	1.13e-18	-3.88795	0.006	0.065	2.44e-14
Pcsk4	1.13e-18	-3.43391	0.007	0.068	2.45e-14
Cc2d1b	1.14e-18	-0.900896	0.096	0.213	2.47e-14
Itfg2	1.16e-18	-1.60738	0.041	0.131	2.5e-14
Zfp317	1.16e-18	-1.73211	0.021	0.097	2.51e-14
4732465J04Rik	1.16e-18	-4.3263	0.007	0.066	2.52e-14
Gatd3a	1.19e-18	-0.728796	0.119	0.244	2.58e-14
Zfp945	1.2e-18	-1.66498	0.016	0.089	2.59e-14
Sun1	1.2e-18	-0.869961	0.063	0.167	2.6e-14
Shc1	1.23e-18	-0.578649	0.074	0.185	2.66e-14
Zer1	1.23e-18	-0.685895	0.069	0.179	2.66e-14
Fntb	1.25e-18	-1.50194	0.051	0.149	2.71e-14
Rabgap1	1.25e-18	-0.661563	0.125	0.26	2.71e-14
Fam49a	1.28e-18	-0.618599	0.074	0.19	2.77e-14
Brix1	1.29e-18	-0.469491	0.154	0.299	2.8e-14
Dnaja1	1.33e-18	-0.517739	0.458	0.69	2.89e-14
Cdyl2	1.36e-18	-0.562491	0.081	0.197	2.94e-14
Bbx	1.39e-18	-0.37131	0.125	0.26	3.01e-14
E4f1	1.39e-18	-0.867667	0.081	0.196	3.01e-14
Supt4a	1.42e-18	0.871282	0.591	0.584	3.07e-14
Rab11fip4	1.42e-18	-2.24843	0.019	0.092	3.08e-14
Ppm1b	1.46e-18	-0.544477	0.216	0.379	3.16e-14
Letm2	1.49e-18	-1.4892	0.065	0.17	3.23e-14
Ube2w	1.52e-18	-0.67496	0.087	0.204	3.28e-14
Ankib1	1.54e-18	-0.481689	0.168	0.317	3.33e-14
Vgll4	1.57e-18	1.13659	0.463	0.369	3.4e-14
Stk4	1.61e-18	-0.357943	0.477	0.702	3.49e-14
Fam53b	1.62e-18	-0.407402	0.2	0.363	3.5e-14
Tbc1d5	1.65e-18	-1.22626	0.078	0.187	3.58e-14
Trmt2a	1.68e-18	-1.10416	0.057	0.157	3.63e-14
Gpm6b	1.68e-18	-3.25595	0.02	0.094	3.63e-14
Trat1	1.69e-18	-0.592515	0.091	0.212	3.66e-14
Ddx43	1.7e-18	-0.97991	0.053	0.153	3.68e-14
Zfp213	1.71e-18	-2.05011	0.022	0.097	3.7e-14
Nipsnap2	1.72e-18	-0.393039	0.085	0.205	3.73e-14
Hdac10	1.77e-18	-2.76898	0.016	0.085	3.82e-14
Fam120a	1.82e-18	-0.44923	0.197	0.351	3.95e-14
Fam45a	1.85e-18	-0.930499	0.053	0.152	4.01e-14
Wdr20	1.87e-18	-0.688462	0.096	0.216	4.04e-14
Trip4	1.9e-18	-0.93215	0.06	0.162	4.11e-14
Atp6v0c	1.9e-18	1.18715	0.517	0.483	4.11e-14
Ascc1	2.02e-18	-1.03012	0.078	0.187	4.37e-14
Rbbp6	2.09e-18	-0.439831	0.265	0.443	4.52e-14
Cdk1	2.16e-18	2.03124	0.121	0.034	4.68e-14
Ints6	2.17e-18	-1.02211	0.111	0.233	4.69e-14
Akap10	2.19e-18	-0.775179	0.115	0.242	4.75e-14
Pclaf	2.22e-18	1.59165	0.149	0.051	4.79e-14
Svil	2.25e-18	-0.559407	0.151	0.294	4.86e-14
Dele1	2.26e-18	-1.42602	0.041	0.13	4.88e-14
Dnaja3	2.26e-18	-1.08891	0.049	0.143	4.9e-14
Scamp4	2.3e-18	-2.48846	0.007	0.066	4.98e-14
Rbm22	2.3e-18	-0.529874	0.154	0.297	4.98e-14
Lmbr1l	2.38e-18	-0.355128	0.162	0.315	5.16e-14
Map2k6	2.41e-18	-1.52196	0.034	0.119	5.21e-14
Fxr1	2.43e-18	-0.491448	0.126	0.258	5.27e-14
Rpl36al	2.54e-18	0.42877	0.834	0.755	5.51e-14
Nudt6	2.61e-18	-0.972179	0.039	0.129	5.65e-14
Cept1	2.63e-18	-0.525036	0.125	0.258	5.7e-14
Noc2l	2.74e-18	-0.515613	0.168	0.313	5.93e-14
Trim68	2.75e-18	-2.58693	0.014	0.082	5.94e-14
Sec63	2.78e-18	-0.667385	0.202	0.357	6.02e-14
Zdhhc20	2.98e-18	-0.276163	0.357	0.567	6.44e-14
Kat6b	3.01e-18	-0.894399	0.076	0.185	6.51e-14
Lrp6	3.03e-18	-0.951919	0.069	0.175	6.56e-14
Capn7	3.15e-18	-0.929768	0.118	0.244	6.81e-14
Gm16565	3.17e-18	-2.671	0.014	0.082	6.86e-14
Slc38a1	3.31e-18	-0.506993	0.196	0.347	7.16e-14
Sf1	3.32e-18	-0.211799	0.365	0.584	7.18e-14
Ube2e1	3.35e-18	-0.452342	0.147	0.284	7.25e-14
Fkbp15	3.36e-18	-0.806714	0.099	0.219	7.26e-14
Pibf1	3.37e-18	-1.03015	0.077	0.186	7.29e-14
Lsm7	3.39e-18	-0.330515	0.276	0.472	7.34e-14
Iws1	3.44e-18	-0.539565	0.126	0.257	7.44e-14
Cox5b	3.45e-18	0.700144	0.632	0.693	7.48e-14
Slc25a45	3.6e-18	-1.11445	0.034	0.119	7.8e-14
Ube2g1	3.65e-18	-0.586904	0.153	0.292	7.89e-14
Mbip	3.67e-18	-0.931149	0.059	0.158	7.95e-14
Gm47096	3.75e-18	-3.947	0.007	0.066	8.12e-14
Tns1	3.75e-18	-2.14631	0.019	0.091	8.12e-14
Pdzd8	3.84e-18	-0.902326	0.099	0.217	8.3e-14
Gne	3.94e-18	-1.29027	0.046	0.138	8.52e-14
Eif2d	3.96e-18	-0.868884	0.08	0.188	8.56e-14
Metap1d	4e-18	-1.94298	0.035	0.119	8.66e-14
Bag6	4.08e-18	-0.363347	0.176	0.325	8.84e-14
Naa10	4.12e-18	-0.814758	0.099	0.215	8.93e-14
Glmp	4.15e-18	-0.250002	0.213	0.378	8.97e-14
Arf3	4.2e-18	-0.203538	0.199	0.362	9.09e-14
Mrm1	4.21e-18	-1.57738	0.031	0.114	9.1e-14
Eif4g1	4.3e-18	-0.321522	0.284	0.476	9.31e-14
Slc39a11	4.48e-18	-1.85891	0.029	0.11	9.69e-14
Zfp652	4.56e-18	-0.555097	0.123	0.259	9.87e-14
Irf2	4.56e-18	-0.31713	0.352	0.557	9.88e-14
Ggnbp2	4.61e-18	-0.260689	0.317	0.515	9.97e-14
Psen2	4.74e-18	-0.613544	0.152	0.289	1.03e-13
Wrnip1	4.76e-18	-0.503283	0.102	0.222	1.03e-13
Cdc42se2	4.78e-18	-0.349385	0.423	0.638	1.04e-13
Zfp207	4.84e-18	-0.531725	0.232	0.392	1.05e-13
[truncated: 8,687 more rows]
