# Supplementary material for: Double-positive T cells form heterotypic clusters with circulating tumor cells to foster cancer metastasis
Source: J Clin Invest. 2025 Sep 16;135(18):e193521. doi: 10.1172/JCI193521 (PMC12435850; doi:10.1172/JCI193521)
Supplement: Supplemental table 4 [file jci-135-193521-s267.xlsx]

## Sheet: UP-Down
DPT upregulated pathways in 4T1 cells
WikiPathways_2024_Mouse.Term	WikiPathways_2024_Mouse.Overlap	WikiPathways_2024_Mouse.P.value	WikiPathways_2024_Mouse.Adjusted.P.value	WikiPathways_2024_Mouse.Odds.Ratio	WikiPathways_2024_Mouse.Combined.Score	WikiPathways_2024_Mouse.Genes
Mechanisms Associated With Pluripotency WP1763	16/290	0.00273453	0.17284	2.3196	13.6898	SUZ12;HELLS;KDM1A;SMURF1;SMARCA5;TWIST1;NR2F2;CTCF;GATAD2B;CABIN1;RCN2;MTF2;REL;SPP1;PIM3;EZH2
mRNA Processing WP310	21/444	0.00416482	0.17284	1.97721	10.8373	RBM38;ZRSR2;RBM28;MBNL1;SF3B3;RBM26;DDX24;DIS3;SECISBP2;WBP4;PUM1;SRPK1;CNOT4;ILF3;SNRNP40;XRN2;PPIE;SNRPA1;SREK1;RBM45;SRSF9
Nuclear Receptors WP509	4/38	0.0145547	0.402681	4.61717	19.5299	NR4A2;RORA;NR2F2;NR3C1
ErbB Signaling Pathway WP1261	4/46	0.0275554	0.571775	3.73617	13.4187	BTC;PRKCA;AREG;HBEGF
Inflammatory Response Pathway WP458	3/30	0.0382688	0.623696	4.35345	14.2058	ZAP70;IL2RB;CD28
White Fat Cell Differentiation WP2872	3/32	0.0450865	0.623696	4.0528	12.5603	RORA;NR2F2;NR3C1
Lung Fibrosis WP3632	4/60	0.0629662	0.653274	2.80011	7.74276	PLAU;SPP1;PDGFA;MT2
Wnt Signaling WP403	4/60	0.0629662	0.653274	2.80011	7.74276	PLAU;PRKCA;LDLR;PAFAH1B1
G Protein Signaling Pathways WP232	5/89	0.0723034	0.666798	2.33478	6.13319	PDE1C;AKAP9;PRKCA;KRAS;CALM1
Hypertrophy Model WP202	2/19	0.0806362	0.66928	4.60265	11.5886	ATF3;HBEGF
DPT downregulated pathways in 4T1 cells
WikiPathways_2024_Mouse.Term	WikiPathways_2024_Mouse.Overlap	WikiPathways_2024_Mouse.P.value	WikiPathways_2024_Mouse.Adjusted.P.value	WikiPathways_2024_Mouse.Odds.Ratio	WikiPathways_2024_Mouse.Combined.Score	WikiPathways_2024_Mouse.Genes
Microglia Pathogen Phagocytosis Pathway WP3626	15/41	2.64042e-14	2.82525e-12	23.1649	724.258	ITGAM;FCER1G;NCF1;SYK;NCF2;NCF4;ITGB2;CYBB;CYBA;TREM3;TREM1;SIGLECE;HCK;TYROBP;RAC2
Tyrobp Causal Network In Microglia WP3625	12/58	1.63972e-08	8.77249e-07	10.3995	186.423	PYCARD;C3;LYL1;ITGAM;NRROS;TYROBP;IGSF6;NCF2;ITGB2;PLEK;CD37;SAMSN1
IL 3 Signaling Pathway WP373	13/99	1.11238e-06	3.96749e-05	6.02603	82.6108	SPI1;SYK;PRKCB;HSPB1;CSF2RB;GAB2;MMP9;HCK;FES;INPP5D;MAPKAPK2;RPS6KB2;RAC2
Chemokine Signaling Pathway WP2292	17/176	2.15977e-06	5.77739e-05	4.28138	55.8528	CCR1;NCF1;PRKCB;WAS;CXCR4;FGR;HCK;GNGT2;CCL6;CCL4;CXCR2;RAC2;CCL3;CCR5;PLCB1;JAK3;CCR2
Fibrin Complement Receptor 3 Signaling Pathway WP5128	8/44	1.15852e-05	0.000247923	8.79133	99.9203	ITGAM;FCER1G;TYROBP;SYK;NOS2;ITGB2;LBP;CD14
Spinal Cord Injury WP2432	11/99	3.70792e-05	0.000661245	4.96217	50.6263	IL4;VCAN;NOS2;ARG1;IL1B;LTB4R1;XYLT1;PIRB;FCGR2B;MMP9;CCR2
IL 5 Signaling Pathway WP151	9/68	4.721e-05	0.000721639	6.03987	60.1626	HCK;CCND3;ITGAM;SYK;PRKCB;ITGB2;ALOX5AP;BTK;CSF2RB
Macrophage Markers WP2271	4/10	7.19025e-05	0.000961696	26.2016	249.969	CD52;LYZ2;RAC2;CD14
IL 1 Signaling Pathway WP37	6/37	0.00028506	0.00338904	7.62792	62.2653	IL1RN;IL1R2;IL1B;SIRPA;IRAK3;CAPN1
GPCRs Peptide WP234	8/70	0.0003498	0.00374286	5.09782	40.5692	CCR1;C5AR1;CXCR2;C3AR1;FPR1;CXCR4;CCR5;CCR2
