# Supplementary material for: Double-positive T cells form heterotypic clusters with circulating tumor cells to foster cancer metastasis
Source: J Clin Invest. 2025 Sep 16;135(18):e193521. doi: 10.1172/JCI193521 (PMC12435850; doi:10.1172/JCI193521)
Supplement: Supplemental table 5 [file jci-135-193521-s268.xlsx]

## Sheet: Sheet1
Patient_ID	Number	Race	Age	Subtype	Stage	CTC Status	CTC Count	Homotypic Count	Heterotypic Count	Chemotherapy?	Endocrine Therapy?	Anti-HER2 Therapy?	Immunotherapy	Survival Status
301-1	CA-1	White	61	Luminal A	4	Positive	7	0	1	Yes	Yes	Yes	No	Dead
302-1	CA-2	White	28	Luminal B	4	Positive	5	0	0	Yes	Yes	Yes	No	Dead
303-1	CA-3	White	64	Luminal A	4	Low	2	0	0	No	Yes	No	No	Dead
304-1	CA-4	White	50	HER2-enriched	3	Low	1	0	0	Yes	Yes	Yes	No	Alive
047-2	CA-5	Black	44	Luminal B	4	Low	1	0	0	No	Yes	No	No	Dead
425-1	CA-6	White	76	Luminal B	4	Positive	17	0	0	Yes	Yes	No	No	Dead
427-1	CA-7	Unknown	36	Triple-negative	4	Negative	0	0	0	Yes	Yes	Yes	Yes	Alive
428-1	CA-8	White	67	Luminal A	4	Positive	40	1	2	Yes	Yes	No	No	Alive
311-3	CA-9	White	80	Luminal A	4	Positive	107	9	34	Yes	Yes	Yes	No	Alive
426-3	CA-10	White	30	Triple-negative	4	Positive	322	15	6	Yes	No	Yes	No	Dead
429-3	CA-11	White	57	Luminal B	4	Negative	0	0	0	Yes	No	No	Yes	Dead
432-1	CA-12	Black	59	Triple-negative	4	Low	3	0	0	Yes	No	No	Yes	Dead
433-1	CA-13	Asian	53	HER2-enriched	3	Low	2	0	0	Yes	Yes	Yes	No	Alive
407-3	CA-14	White	52	Luminal A	4	Low	4	0	0	Yes	Yes	No	No	Alive
436-1	CA-15	Black	56	Triple-negative	4	Negative	0	0	0	Yes	No	No	No	Dead
437-1	CA-16	Black	86	Luminal B	4	Positive	36	0	6	No	Yes	No	No	Dead
399-1	CA-17	White	56	Triple-negative	4	Positive	10	0	0	Yes	No	Yes	No	Dead
324-2	CA-18	White	38	Luminal A	4	Negative	0	0	0	Yes	No	No	Yes	Dead
228-4	CA-19	White	63	HER2-enriched	3	Negative	0	0	0	Yes	No	Yes	No	Alive
