# Supplementary material for: Double-positive T cells form heterotypic clusters with circulating tumor cells to foster cancer metastasis
Source: J Clin Invest. 2025 Sep 16;135(18):e193521. doi: 10.1172/JCI193521 (PMC12435850; doi:10.1172/JCI193521)
Supplement: Supplemental table 6 [file jci-135-193521-s269.xlsx]

## Sheet: Sheet1
Sequencing Run	Patient Class	Patient_1	Patient_2	Patient_3	Patient_4	Patient_5
032423	Cancer	407-3	436-1	437-1
020823	Cancer	426-3	427-1	429-3	432-1
021023	Cancer	433-1
0709	Cancer	301-1	302-1	303-1	304-1	047-2
0716B	Cancer	399-1
0212	Cancer	324-2	228-4
120922	Cancer	427-1	428-1	311-3
1102	Healthy	074	075	076	077
1119	Healthy	089	090	091	092
1214	Healthy	100	101
1217	Healthy	102	103
