# Supplementary material for: Double-positive T cells form heterotypic clusters with circulating tumor cells to foster cancer metastasis
Source: J Clin Invest. 2025 Sep 16;135(18):e193521. doi: 10.1172/JCI193521 (PMC12435850; doi:10.1172/JCI193521)
Supplement: Supplemental table 7 [file jci-135-193521-s270.xlsx]

## Sheet: Antibodies
Target	Product	Vendor	Category Number	Clone	Validation
Human Flow Cytometry
CD45	BD Pharmingen PE-Cy7 Anti-Human CD45	BD Biosciences	557748	HI30	https://www.bdbiosciences.com/en-us/products/reagents/flow-cytometry-reagents/research-reagents/single-color-antibodies-ruo/pe-cy-7-mouse-anti-human-cd45.557748
CD3	BD Pharmingen FITC Mouse Anti-Human CD3	BD Biosciences	555339	HIT3a	https://www.bdbiosciences.com/en-us/products/reagents/flow-cytometry-reagents/research-reagents/single-color-antibodies-ruo/fitc-mouse-anti-human-cd3.561802
CD4	BD Pharmingen APC Mouse Anti-Human CD4	BD Biosciences	555349	RPA-T4	https://www.bdbiosciences.com/en-us/products/reagents/flow-cytometry-reagents/research-reagents/single-color-antibodies-ruo/apc-mouse-anti-human-cd4.555349
CD8	APC/Cyanine7 anti-human CD8a	Biolegend	300926	HIT8a	https://www.biolegend.com/en-us/products/apc-cyanine7-anti-human-cd8a-antibody-6658?GroupID=BLG5903
CD19	PerCP/Cyanine5.5 anti-human CD19	Biolegend	302230	HIB19	https://www.biolegend.com/en-us/products/percp-cyanine5-5-anti-human-cd19-antibody-4226
CD14	Brilliant Violet 421 anti-human CD14	Biolegend	325627	HCD14	https://www.biolegend.com/en-us/products/brilliant-violet-421-anti-human-cd14-antibody-7203
CD16	Brilliant Violet 605 anti-human CD16	Biolegend	302039	3G8	https://www.biolegend.com/en-us/products/brilliant-violet-605-anti-human-cd16-antibody-7654
CD56	Alexa Fluor 700 anti-human CD56 (NCAM)	Biolegend	318316	HCD56	https://www.biolegend.com/en-us/products/alexa-fluor-700-anti-human-cd56-ncam-antibody-3801
CD66b	PE/Dazzle 594 anti-human CD66b	Biolegend	305121	G10F5	https://www.biolegend.com/en-us/products/pe-dazzle-594-anti-human-cd66b-antibody-13979
CD11b	Brilliant Violet 510 anti-human CD11b	Biolegend	101245	M170	https://www.biolegend.com/en-us/products/brilliant-violet-510-anti-mouse-human-cd11b-antibody-7993
EpCAM	PE anti-human CD326 (Ep-CAM)	Biolegend	324205	9C4	https://www.biolegend.com/en-us/products/pe-anti-human-cd326-epcam-antibody-3757
VCAM1	Brilliant Violet 421 anti-human CD106	Biolegend	305816	STA	https://www.biolegend.com/en-us/products/brilliant-violet-421-anti-human-cd106-antibody-18933
CD62L	PerCP/Cyanine5.5 anti-human CD62L	Biolegend	304824	DREG-56	https://www.biolegend.com/en-us/products/percp-cyanine5-5-anti-human-cd62l-antibody-4243
CD366	FITC anti-human CD366 (Tim-3)	Biolegend	345012	F38-2E2	https://www.biolegend.com/en-us/products/apc-anti-human-cd366-tim-3-antibody-8302
CD44	FITC anti-human CD44	Biolegend	338803	BJ18	https://www.biolegend.com/en-us/products/fitc-anti-human-cd44-antibody-5582
TIGIT	PerCP/Cyanine5.5 anti-human TIGIT (VSTM3)	Biolegend	372717	A15153G	https://www.biolegend.com/en-us/products/percp-cyanine5-5-anti-human-tigit-vstm3-antibody-13948
CD45RO	FITC anti-human CD45RO	Biolegend	304204	UCHL1	https://www.biolegend.com/en-us/products/fitc-anti-human-cd45ro-antibody-857
CD279	Alexa Fluor 700 anti-human CD279 (PD-1)	Biolegend	329952	EH12.2H7	https://www.biolegend.com/en-us/products/alexa-fluor-700-anti-human-cd279-pd-1-antibody-12365
CCR7	Alexa Fluor 700 anti-human CD197 (CCR7)	Biolegend	353243	G043H7	https://www.biolegend.com/en-us/products/alexa-fluor-700-anti-human-cd197-ccr7-antibody-13407
Mouse Flow Cytometry
CD45	APC anti-mouse CD45	Biolegend	103112	30-F11	https://www.biolegend.com/en-us/products/apc-anti-mouse-cd45-antibody-97
CD45	Alexa Fluor 700 anti-mouse CD45	Biolegend	103128	30-F11	https://www.biolegend.com/en-us/products/alexa-fluor-700-anti-mouse-cd45-antibody-3407
CD3	PE/Dazzle 594 anti-mouse CD3	Biolegend	100246	17A2	https://www.biolegend.com/en-us/products/pe-dazzle-594-anti-mouse-cd3-antibody-11946
CD3	APC anti-mouse CD3	Biolegend	100236	17A2	https://www.biolegend.com/en-us/products/apc-anti-mouse-cd3-antibody-8055
CD4	PE anti-mouse CD4	Biolegend	100408	GK1.5	https://www.biolegend.com/en-us/products/pe-anti-mouse-cd4-antibody-250
CD4	FITC anti-mouse CD4	Biolegend	100406	GK1.5	https://www.biolegend.com/en-us/products/fitc-anti-mouse-cd4-antibody-248
CD8	PE/Cyanine7 anti-mouse CD8a	Biolegend	100722	53-6.7	https://www.biolegend.com/en-us/products/pe-cyanine7-anti-mouse-cd8a-antibody-1906
CD8	APC/Fire 750 anti-mouse CD8a	Biolegend	100766	53-6.7	https://www.biolegend.com/en-us/products/apc-fire-750-anti-mouse-cd8a-antibody-13048
CD11b	PerCP/Cyanine5.5 anti-mouse CD11b	Biolegend	101228	M1/70	https://www.biolegend.com/en-us/products/percp-cyanine5-5-anti-mouse-human-cd11b-antibody-4257
Ly6G	Brilliant Violet 605 anti-mouse Ly-6G	Biolegend	127639	1A8	https://www.biolegend.com/en-us/products/brilliant-violet-605-anti-mouse-ly-6g-antibody-12244
Ly6C	PE/Cyanine7 anti-mouse Ly-6C	Biolegend	128018	HK1.4	https://www.biolegend.com/en-us/products/pe-cyanine7-anti-mouse-ly-6c-antibody-6063
CD19	Brilliant Violet 510 anti-mouse CD19	Biolegend	115546	6D5	https://www.biolegend.com/en-us/products/brilliant-violet-510-anti-mouse-cd19-antibody-8563
EpCAM	PE anti-mouse CD326 (Ep-CAM)	Biolegend	118206	G8.8	https://www.biolegend.com/en-us/products/pe-anti-mouse-cd326-ep-cam-antibody-4726
EpCAM	FITC anti-mouse CD326 (Ep-CAM)	Biolegend	118208	G8.8	https://www.biolegend.com/en-us/products/fitc-anti-mouse-cd326-ep-cam-antibody-4971
VCAM1	PE/Cyanine7 anti-mouse CD106	Biolegend	105719	429 (MVCAM.A)	https://www.biolegend.com/en-us/products/pe-cyanine7-anti-mouse-cd106-antibody-6135
CD29	Alexa Fluor 700 anti-mouse/rat CD29	Biolegend	102218	HMβ1-1	https://www.biolegend.com/en-us/products/alexa-fluor-700-anti-mouse-rat-cd29-antibody-3405
CD49d	CD49d (Integrin alpha 4) Monoclonal Antibody FITC, eBioscience™	ThermoFisher	11-0492-82	R1-2	https://www.thermofisher.com/antibody/product/CD49d-Integrin-alpha-4-Antibody-clone-R1-2-Monoclonal/11-0492-82
Blocking Antibodies
VLA-4	InVivoMAb anti-mouse/human VLA-4 (CD49d)	BioXCell	BE0071	PS/2	https://bioxcell.com/invivomab-anti-mouse-human-vla-4-cd49d-be0071
IgG Control	InVivoMAb rat IgG2b isotype control, anti-keyhole limpet hemocyanin	BioXCell	BE0090	LTF-2	https://bioxcell.com/invivomab-rat-igg2b-isotype-control-anti-keyhole-limpet-hemocyanin-be0090
MHC-I	InVivoMAb anti-mouse MHC Class I (H-2)	BioXCell	BE0077	M1/42.3.9.8	https://bioxcell.com/invivomab-anti-mouse-mhc-class-i-h-2-be0077

## Sheet: HTOs
Hashtag	Sequence	Company	Category #	Clone	Validation
TotalSeq™-C0251 anti-human Hashtag 1 Antibody	GTCAACTCTTTAGCG	BioLegend	394661	LNH-94; 2M2	https://www.biolegend.com/en-us/products/totalseq-c0251-anti-human-hashtag-1-antibody-17162
TotalSeq™-C0252 anti-human Hashtag 2 Antibody	TGATGGCCTATTGGG	BioLegend	394663	LNH-94; 2M2	https://www.biolegend.com/en-us/products/totalseq-c0252-anti-human-hashtag-2-antibody-17163
TotalSeq™-C0253 anti-human Hashtag 3 Antibody	TTCCGCCTCTCTTTG	BioLegend	394665	LNH-94; 2M2	https://www.biolegend.com/en-us/products/totalseq-c0253-anti-human-hashtag-3-antibody-17164
TotalSeq™-C0254 anti-human Hashtag 4 Antibody	AGTAAGTTCAGCGTA	BioLegend	394667	LNH-94; 2M2	https://www.biolegend.com/en-us/products/totalseq-c0254-anti-human-hashtag-4-antibody-17165
TotalSeq™-C0255 anti-human Hashtag 5 Antibody	AAGTATCGTTTCGCA	BioLegend	394669	LNH-94; 2M2	https://www.biolegend.com/en-us/products/totalseq-c0255-anti-human-hashtag-5-antibody-17166
TotalSeq™-C0256 anti-human Hashtag 6 Antibody	GGTTGCCAGATGTCA	BioLegend	394671	LNH-94; 2M2	https://www.biolegend.com/en-us/products/totalseq-c0256-anti-human-hashtag-6-antibody-18373
TotalSeq™-C0257 anti-human Hashtag 7 Antibody	TGTCTTTCCTGCCAG	BioLegend	394673	LNH-94; 2M2	https://www.biolegend.com/en-us/products/totalseq-c0257-anti-human-hashtag-7-antibody-18374
TotalSeq™-C0258 anti-human Hashtag 8 Antibody	CTCCTCTGCAATTAC	BioLegend	394675	LNH-94; 2M2	https://www.biolegend.com/en-us/products/totalseq-c0258-anti-human-hashtag-8-antibody-18375
TotalSeq™-C0259 anti-human Hashtag 9 Antibody	CAGTAGTCACGGTCA	BioLegend	394677	LNH-94; 2M2	https://www.biolegend.com/en-us/products/totalseq-c0259-anti-human-hashtag-9-antibody-18376
TotalSeq™-C0260 anti-human Hashtag 10 Antibody	ATTGACCCGCGTTAG	BioLegend	394679	LNH-94; 2M2	https://www.biolegend.com/en-us/products/totalseq-c0260-anti-human-hashtag-10-antibody-18433
TotalSeq™-C0301 anti-mouse Hashtag 1 Antibody	ACCCACCAGTAAGAC	BioLegend	155861	M1/42; 30-F11	https://www.biolegend.com/en-us/products/totalseq-c0301-anti-mouse-hashtag-1-antibody-17157
TotalSeq™-C0302 anti-mouse Hashtag 2 Antibody	GGTCGAGAGCATTCA	BioLegend	155863	M1/42; 30-F11	https://www.biolegend.com/en-us/products/totalseq-c0302-anti-mouse-hashtag-2-antibody-17158
TotalSeq™-C0303 anti-mouse Hashtag 3 Antibody	CTTGCCGCATGTCAT	BioLegend	155865	M1/42; 30-F11	https://www.biolegend.com/en-us/products/totalseq-c0303-anti-mouse-hashtag-3-antibody-17159
TotalSeq™-C0304 anti-mouse Hashtag 4 Antibody	AAAGCATTCTTCACG	BioLegend	155867	M1/42; 30-F11	https://www.biolegend.com/en-us/products/totalseq-c0304-anti-mouse-hashtag-4-antibody-17160
