# Supplementary material for: Double-positive T cells form heterotypic clusters with circulating tumor cells to foster cancer metastasis
Source: J Clin Invest. 2025 Sep 16;135(18):e193521. doi: 10.1172/JCI193521 (PMC12435850; doi:10.1172/JCI193521)
Supplement: Supporting data values [file jci-135-193521-s271.xlsx]

## Sheet: Figure_1B
	CTC Status	Homotypic cluster status	Heterotypic cluster status
Positive	661	291	499
Negative	868	370	162

## Sheet: Figure_1C
Single CTC Count	Homo-clusters Count	Hetero-clusters Count
17247	2265	883
4690	309	1017
1149	28	110
1143	187	411
938	198	32
904	147	279
826	19	74
744	6	68
742	115	356
662	6	30
634	6	117
609	14	70
559	19	63
523	32	27
503	9	50
477	16	20
442	1	6
420	0	0
409	9	78
408	17	18
400	4	10
387	2	48
381	8	10
376	27	8
338	3	34
336	6	51
328	8	50
327	36	17
315	41	110
304	8	15
290	6	16
256	6	18
255	13	45
251	14	11
247	0	5
247	0	36
244	10	6
242	12	9
240	2	6
232	4	47
229	13	23
221	0	4
221	8	38
218	5	4
213	7	3
209	6	72
208	11	68
208	4	11
204	4	20
203	19	5
203	14	29
202	23	109
201	4	64
201	8	20
201	5	1
200	2	34
200	7	65
200	5	38
196	11	31
196	18	12
194	5	0
186	2	7
178	5	14
178	4	59
178	1	3
178	9	34
176	0	3
173	2	24
172	3	11
171	2	11
169	7	17
169	10	11
169	15	43
168	10	9
166	3	134
162	0	23
161	0	6
158	7	17
158	7	16
154	2	78
152	7	3
148	6	14
146	0	44
137	11	67
137	1	13
135	10	51
135	0	5
134	3	83
134	10	2
130	19	4
129	3	4
129	6	10
128	46	10
126	2	3
124	0	2
124	0	31
121	51	9
120	11	17
120	14	7
120	40	10
120	7	4
120	14	70
119	1	12
119	9	8
118	3	68
117	5	27
117	0	5
117	0	4
116	17	6
116	0	7
116	6	7
115	0	0
115	7	6
113	6	2
113	31	6
112	10	10
112	0	4
111	8	37
111	2	8
110	7	9
109	2	20
108	2	21
108	6	45
108	3	10
108	5	7
108	2	9
107	12	11
107	3	81
107	14	8
107	7	59
107	1	34
107	2	0
106	0	2
106	4	51
105	4	2
105	11	4
105	2	3
105	7	14
104	11	32
104	25	81
104	3	8
104	2	4
104	6	11
104	12	15
103	7	5
103	15	3
103	4	41
103	2	68
103	8	4
103	0	0
103	13	31
103	8	78
102	0	12
102	4	3
102	2	24
102	0	60
101	0	61
101	10	11
101	9	19
101	0	4
101	6	36
101	4	72
101	4	49
101	2	14
101	3	41
101	10	12
100	5	15
100	3	46
100	0	9
100	25	70
100	1	32
100	2	51
100	5	5
100	5	7
100	4	28
100	0	25
100	4	26
100	3	5
100	4	30
100	0	0
100	11	0
100	1	41
99	1	21
99	0	2
97	2	3
94	0	5
93	3	5
92	0	1
92	43	0
91	0	35
91	3	25
90	0	59
89	4	7
89	0	22
87	41	1
87	0	3
83	0	0
82	1	8
82	0	8
81	0	0
79	0	70
77	2	3
77	0	0
77	0	5
76	4	49
76	0	4
75	3	14
74	0	25
74	0	0
73	4	2
73	1	6
72	0	25
72	0	4
72	4	2
72	0	60
71	0	2
71	0	4
71	4	10
71	1	21
71	2	50
70	0	1
69	0	2
69	2	2
69	4	5
68	1	9
67	0	2
67	0	0
67	0	0
64	0	48
63	5	37
63	0	55
62	2	1
62	2	3
62	2	14
61	2	6
60	0	5
60	1	7
60	4	15
59	23	10
58	1	2
57	10	10
57	3	0
57	0	3
57	3	8
57	0	13
56	2	5
56	0	0
55	13	4
55	7	0
55	2	12
55	3	0
55	0	40
55	0	3
54	1	20
54	1	3
53	2	4
53	1	2
53	1	10
52	12	5
52	5	30
51	3	6
50	0	0
49	6	35
49	2	5
49	0	0
49	0	10
49	11	4
47	0	5
47	0	3
47	4	5
46	1	1
46	2	0
46	7	2
46	0	7
46	0	0
45	2	2
43	0	5
43	0	2
43	0	8
42	0	0
42	6	33
42	0	6
42	0	2
42	0	0
42	1	5
41	3	4
41	1	2
41	0	15
41	5	16
40	0	2
40	0	3
40	0	4
40	3	21
40	0	31
39	6	7
39	0	2
39	2	1
39	0	1
39	2	0
39	0	0
39	0	0
38	0	2
38	0	27
38	1	28
37	11	3
37	0	1
37	0	2
37	0	6
36	0	12
36	1	1
36	3	8
35	0	6
35	0	14
35	0	24
34	0	0
34	1	0
34	0	0
34	1	1
34	0	16
34	2	30
33	0	1
33	1	0
33	0	3
33	0	2
32	0	5
32	2	2
31	0	7
31	0	14
31	0	2
31	0	11
31	0	3
31	0	12
31	0	1
31	0	4
30	1	3
30	0	2
30	0	1
30	1	0
30	0	2
29	1	4
29	1	2
29	2	1
28	0	6
28	0	0
28	0	1
28	0	2
28	0	0
28	0	9
28	0	5
28	3	15
28	0	2
27	0	1
27	1	1
27	0	6
27	0	2
27	1	1
27	0	12
27	0	3
27	0	3
27	4	12
26	0	1
26	0	2
26	0	9
25	0	3
25	0	0
25	4	0
25	0	5
25	0	7
25	0	1
24	5	3
24	0	11
24	4	1
24	3	13
24	0	14
24	0	6
24	0	1
24	0	0
24	0	5
24	10	0
23	0	4
23	1	0
23	0	3
23	0	0
23	2	6
22	0	1
22	0	2
22	0	2
22	0	0
22	0	6
22	1	0
22	0	4
22	0	0
22	0	4
22	2	1
22	3	4
22	0	2
22	0	3
21	0	0
21	0	6
21	0	1
21	2	8
20	0	1
20	0	7
20	0	4
20	1	7
20	0	10
20	0	0
20	1	8
20	2	0
20	0	10
19	3	2
19	0	0
19	1	0
19	0	12
18	0	11
18	0	0
18	0	0
18	0	0
18	0	5
18	3	6
18	2	0
18	0	0
18	0	2
18	0	13
18	1	4
18	1	7
18	0	0
18	0	2
18	1	1
17	1	1
17	0	0
17	5	3
17	5	1
17	0	3
17	1	1
17	0	2
17	0	10
17	8	0
17	0	2
17	0	4
16	0	0
16	0	0
16	1	8
16	0	0
16	0	0
16	1	2
16	0	2
16	0	2
15	0	1
15	0	0
15	0	0
15	0	0
15	0	0
15	0	2
15	0	1
15	0	8
14	0	1
14	1	1
14	0	0
14	0	1
14	0	2
14	0	4
14	0	0
14	0	0
14	0	1
14	3	2
14	0	14
14	0	3
13	0	0
13	0	0
13	0	1
13	1	1
13	0	5
13	0	3
13	0	0
13	0	3
13	1	1
12	1	1
12	0	5
12	1	0
12	0	0
12	0	0
12	0	0
12	0	11
12	1	0
12	0	2
12	0	3
12	0	2
12	0	7
12	0	1
12	0	4
11	0	2
11	0	1
11	1	0
11	0	3
11	0	1
11	0	8
11	0	6
11	0	0
11	0	0
11	0	0
11	0	0
10	0	1
10	0	1
10	0	0
10	0	1
10	0	0
10	0	3
10	0	0
10	0	0
10	0	10
10	0	0
10	0	1
10	0	4
10	1	1
10	0	3
10	0	0
10	0	1
10	0	0
10	0	8
10	0	0
9	0	1
9	0	8
9	0	8
9	0	1
9	0	3
9	1	2
9	0	9
9	0	2
9	0	0
9	0	1
9	0	0
9	0	1
9	0	0
9	1	0
9	0	0
9	0	0
9	0	1
9	0	1
9	0	4
9	0	0
8	0	0
8	0	1
8	0	0
8	0	1
8	0	3
8	0	6
8	0	1
8	0	0
8	0	0
8	0	1
8	1	1
8	0	0
8	0	5
8	0	0
7	0	2
7	0	0
7	1	0
7	0	0
7	0	0
7	0	0
7	0	0
7	0	3
7	0	0
7	0	1
7	0	2
7	0	3
7	0	1
7	3	1
7	1	4
7	0	1
7	0	2
7	0	0
7	0	1
7	0	2
7	0	1
7	1	3
7	0	1
7	0	0
7	0	0
7	0	0
7	1	3
7	1	0
6	0	2
6	0	0
6	0	0
6	0	0
6	0	0
6	0	0
6	0	0
6	0	0
6	0	6
6	2	2
6	0	1
6	0	0
6	0	0
6	1	0
6	0	4
6	0	1
6	0	4
6	0	0
6	0	1
6	1	5
6	0	0
6	0	1
6	0	0
5	1	0
5	0	0
5	0	1
5	0	0
5	0	0
5	0	0
5	0	3
5	0	0
5	0	0
5	1	0
5	0	0
5	0	3
5	0	3
5	0	0
5	0	0
5	0	2
5	0	0
5	0	0
5	0	0
5	0	0
5	0	0
5	0	0
5	0	5
5	0	0
5	0	0
5	0	1
5	0	3
5	0	0
5	0	0
5	1	0
5	0	1
5	0	0
5	1	0
5	1	0
5	0	1
5	0	0
5	0	0
5	0	0
5	0	0
5	0	0
5	0	0
5	0	0
5	0	4
5	0	3
5	0	0
5	0	0
5	0	3
5	0	1
5	0	0
5	0	1
5	0	1
5	0	1
5	0	2
5	0	0
5	0	1
0	0	0
0	0	0
0	0	0
0	0	0
0	0	0
0	0	0
0	0	0
0	0	0
0	0	0
0	0	0
0	0	0
0	0	0
0	0	0
0	0	0
0	0	0
0	0	0
0	0	0
0	0	0
0	0	0
0	0	0
0	0	0
0	0	0
0	0	0
0	0	0
0	0	0
0	0	0
0	0	0
0	0	0
0	0	0
0	0	0
0	0	0
0	0	0
0	0	0
0	0	0
0	0	0
0	0	0
0	0	0
0	0	0
0	0	0
0	0	0
0	0	0
0	0	0
0	0	0
0	0	0
0	0	0
0	0	0
0	0	0
0	0	0
0	0	0
0	0	0
0	0	0
0	0	0
0	0	0
0	0	0
0	0	0
0	0	0
0	0	0
0	0	0
0	0	0
0	0	0
0	0	0
0	0	0
0	0	0
0	0	0
0	0	0
0	0	0
0	0	0
0	0	0
0	0	0
0	0	0
0	0	0
0	0	0
0	0	0
0	0	0
0	0	0
0	0	0
0	0	0
0	0	0
0	0	0
0	0	0
0	0	0
0	0	0
0	0	0
0	0	0
0	0	0
0	0	0
0	0	0
0	0	0
0	0	0
0	0	0
0	0	0
0	0	0
0	0	0
0	0	0
0	0	0
0	0	0
0	0	0
0	0	0
0	0	0
0	0	0
0	0	0
0	0	0
0	0	0
0	0	0
0	0	0
0	0	0
0	0	0
0	0	0
0	0	0
0	0	0
0	0	0
0	0	0
0	0	0
0	0	0
0	0	0
0	0	0
0	0	0
0	0	0
0	0	0
0	0	0
0	0	0
0	0	0
0	0	0
0	0	0
0	0	0
0	0	0
0	0	0
0	0	0
0	0	0
0	0	0
0	0	0
0	0	0
0	0	0
0	0	0
0	0	0
0	0	0
0	0	0
0	0	0
0	0	0
0	0	0
0	0	0
0	0	0
0	0	0
0	0	0
0	0	0
0	0	0
0	0	0
0	0	0
0	0	0
0	0	0
0	0	0
0	0	0
0	0	0
0	0	0
0	0	0
0	0	0
0	0	0
0	0	0
0	0	0
0	0	0
0	0	0
0	0	0
0	0	0
0	0	0
0	0	0
0	0	0
0	0	0
0	0	0
0	0	0
0	0	0
0	0	0
0	0	0
0	0	0
0	0	0
0	0	0
0	0	0
0	0	0
0	0	0
0	0	0
0	0	0
0	0	0
0	0	0
0	0	0
0	0	0
0	0	0
0	0	0
0	0	0
0	0	0
0	0	0
0	0	0
0	0	0
0	0	0
0	0	0
0	0	0
0	0	0
0	0	0
0	0	0
0	0	0
0	0	0
0	0	0
0	0	0
0	0	0
0	0	0
0	0	0
0	0	0
0	0	0
0	0	0
0	0	0
0	0	0
0	0	0
0	0	0
0	0	0
0	0	0
0	0	0
0	0	0
0	0	0
0	0	0
0	0	0
0	0	0
0	0	0
0	0	0
0	0	0
0	0	0
0	0	0
0	0	0
0	0	0
0	0	0
0	0	0
0	0	0
0	0	0
0	0	0
0	0	0
0	0	0
0	0	0
0	0	0
0	0	0
0	0	0
0	0	0
0	0	0
0	0	0
0	0	0
0	0	0
0	0	0
0	0	0
0	0	0
0	0	0
0	0	0
0	0	0
0	0	0
0	0	0
0	0	0
0	0	0
0	0	0
0	0	0
0	0	0
0	0	0
0	0	0
0	0	0
0	0	0
0	0	0
0	0	0
0	0	0
0	0	0
0	0	0
0	0	0
0	0	0
0	0	0
0	0	0
0	0	0
0	0	0
0	0	0
0	0	0
0	0	0
0	0	0
0	0	0
0	0	0
0	0	0
0	0	0
0	0	0
0	0	0
0	0	0
0	0	0
0	0	0
0	0	0
0	0	0
0	0	0
0	0	0
0	0	0
0	0	0
0	0	0
0	0	0
0	0	0
0	0	0
0	0	0
0	0	0
0	0	0
0	0	0
0	0	0
0	0	0
0	0	0
0	0	0
0	0	0
0	0	0
0	0	0
0	0	0
0	0	0
0	0	0
0	0	0
0	0	0
0	0	0
0	0	0
0	0	0
0	0	0
0	0	0
0	0	0
0	0	0
0	0	0
0	0	0
0	0	0
0	0	0
0	0	0
0	0	0
0	0	0
0	0	0
0	0	0
0	0	0
0	0	0
0	0	0
0	0	0
0	0	0
0	0	0
0	0	0
0	0	0
0	0	0
0	0	0
0	0	0
0	0	0
0	0	0
0	0	0
0	0	0
0	0	0
0	0	0
0	0	0
0	0	0
0	0	0
0	0	0
0	0	0
0	0	0
0	0	0
0	0	0
0	0	0
0	0	0
0	0	0
0	0	0
0	0	0
0	0	0
0	0	0
0	0	0
0	0	0
0	0	0
0	0	0
0	0	0
0	0	0
0	0	0
0	0	0
0	0	0
0	0	0
0	0	0
0	0	0
0	0	0
0	0	0
0	0	0
0	0	0
0	0	0
0	0	0
0	0	0
0	0	0
0	0	0
0	0	0
0	0	0
0	0	0
0	0	0
0	0	0
0	0	0
0	0	0
0	0	0
0	0	0
0	0	0
0	0	0
0	0	0
0	0	0
0	0	0
0	0	0
0	0	0
0	0	0
0	0	0
0	0	0
0	0	0
0	0	0
0	0	0
0	0	0
0	0	0
0	0	0
0	0	0
0	0	0
0	0	0
0	0	0
0	0	0
0	0	0
0	0	0
0	0	0
0	0	0
0	0	0
0	0	0
0	0	0
0	0	0
0	0	0
0	0	0
0	0	0
0	0	0
0	0	0
0	0	0
0	0	0
0	0	0
0	0	0
0	0	0
0	0	0
0	0	0
0	0	0
0	0	0
0	0	0
0	0	0
0	0	0
0	0	0
0	0	0
0	0	0
0	0	0
0	0	0
0	0	0
0	0	0
0	0	0
0	0	0
0	0	0
0	0	0
0	0	0
0	0	0
0	0	0
0	0	0
0	0	0
0	0	0
0	0	0
0	0	0
0	0	0
0	0	0
0	0	0
0	0	0
0	0	0
0	0	0
0	0	0
0	0	0
0	0	0
0	0	0
0	0	0
0	0	0
0	0	0
0	0	0
0	0	0
0	0	0
0	0	0
0	0	0
0	0	0
0	0	0
0	0	0
0	0	0
0	0	0
0	0	0
0	0	0
0	0	0
0	0	0
0	0	0
0	0	0
0	0	0
0	0	0
0	0	0
0	0	0
0	0	0
0	0	0
0	0	0
0	0	0
0	0	0
0	0	0
0	0	0
0	0	0
0	0	0
0	0	0
0	0	0
0	0	0
0	0	0
0	0	0
0	0	0
0	0	0
0	0	0
0	0	0
0	0	0
0	0	0
0	0	0
0	0	0
0	0	0
0	0	0
0	0	0
0	0	0
0	0	0
0	0	0
0	0	0
0	0	0
0	0	0
0	0	0
0	0	0
0	0	0
0	0	0
0	0	0
0	0	0
0	0	0
0	0	0
0	0	0
0	0	0
0	0	0
0	0	0
0	0	0
0	0	0
0	0	0
0	0	0
0	0	0
0	0	0
0	0	0
0	0	0
0	0	0
0	0	0
0	0	0
0	0	0
0	0	0
0	0	0
0	0	0
0	0	0
0	0	0
0	0	0
0	0	0
0	0	0
0	0	0
0	0	0
0	0	0
0	0	0
0	0	0
0	0	0
0	0	0
0	0	0
0	0	0
0	0	0
0	0	0
0	0	0
0	0	0
0	0	0
0	0	0
0	0	0
0	0	0
0	0	0
0	0	0
0	0	0
0	0	0
0	0	0
0	0	0
0	0	0
0	0	0
0	0	0
0	0	0
0	0	0
0	0	0
0	0	0
0	0	0
0	0	0
0	0	0
0	0	0
0	0	0
0	0	0
0	0	0
0	0	0
0	0	0
0	0	0
0	0	0
0	0	0
0	0	0
0	0	0
0	0	0
0	0	0
0	0	0
0	0	0
0	0	0
0	0	0
0	0	0
0	0	0
0	0	0
0	0	0
0	0	0
0	0	0
0	0	0
0	0	0
0	0	0
0	0	0
0	0	0
0	0	0
0	0	0
0	0	0
0	0	0
0	0	0
0	0	0
0	0	0
0	0	0
0	0	0
0	0	0
0	0	0
0	0	0
0	0	0
0	0	0
0	0	0
0	0	0
0	0	0
0	0	0
0	0	0
0	0	0
0	0	0
0	0	0
0	0	0
0	0	0
0	0	0
0	0	0
0	0	0
0	0	0
0	0	0
0	0	0
0	0	0
0	0	0
0	0	0
0	0	0
0	0	0
0	0	0
0	0	0
0	0	0
0	0	0
0	0	0
0	0	0
0	0	0
0	0	0
0	0	0
0	0	0
0	0	0
0	0	0
0	0	0
0	0	0
0	0	0
0	0	0
0	0	0
0	0	0
0	0	0
0	0	0
0	0	0
0	0	0
0	0	0
0	0	0
0	0	0
0	0	0
0	0	0
0	0	0
0	0	0
0	0	0
0	0	0
0	0	0
0	0	0
0	0	0
0	0	0
0	0	0
0	0	0
0	0	0
0	0	0
0	0	0
0	0	0
0	0	0
0	0	0
0	0	0
0	0	0
0	0	0
0	0	0
0	0	0
0	0	0
0	0	0
0	0	0
0	0	0
0	0	0
0	0	0
0	0	0
0	0	0
0	0	0
0	0	0
0	0	0
0	0	0
0	0	0
0	0	0
0	0	0
0	0	0
0	0	0
0	0	0
0	0	0
0	0	0
0	0	0
0	0	0
0	0	0
0	0	0
0	0	0
0	0	0
0	0	0
0	0	0
0	0	0
0	0	0
0	0	0
0	0	0
0	0	0
0	0	0
0	0	0
0	0	0
0	0	0
0	0	0
0	0	0
0	0	0
0	0	0
0	0	0
0	0	0
0	0	0
0	0	0
0	0	0
0	0	0
0	0	0
0	0	0
0	0	0
0	0	0
0	0	0
0	0	0
0	0	0
0	0	0
0	0	0
0	0	0
0	0	0
0	0	0
0	0	0
0	0	0
0	0	0
0	0	0
0	0	0
0	0	0
0	0	0
0	0	0
0	0	0
0	0	0
0	0	0
0	0	0
0	0	0
0	0	0
0	0	0
0	0	0
0	0	0
0	0	0
0	0	0
0	0	0
0	0	0
0	0	0
0	0	0
0	0	0
0	0	0
0	0	0
0	0	0
0	0	0
0	0	0
0	0	0
0	0	0
0	0	0
0	0	0
0	0	0
0	0	0
0	0	0
0	0	0
0	0	0
0	0	0
0	0	0
0	0	0
0	0	0
0	0	0
0	0	0
0	0	0
0	0	0
0	0	0
0	0	0
0	0	0
0	0	0
0	0	0
0	0	0
0	0	0
0	0	0
0	0	0
0	0	0
0	0	0
0	0	0
0	0	0
0	0	0
0	0	0
0	0	0
0	0	0
0	0	0
0	0	0
0	0	0
0	0	0
0	0	0
0	0	0
0	0	0
0	0	0
0	0	0
0	0	0
0	0	0
0	0	0
0	0	0
0	0	0
0	0	0
0	0	0
0	0	0
0	0	0
0	0	0
0	0	0
0	0	0
0	0	0
0	0	0
0	0	0
0	0	0
0	0	0
0	0	0
0	0	0
0	0	0
0	0	0
0	0	0
0	0	0
0	0	0
0	0	0
0	0	0
0	0	0
0	0	0
0	0	0
0	0	0
0	0	0
0	0	0
0	0	0
0	0	0
0	0	0
0	0	0
0	0	0
0	0	0
0	0	0
0	0	0
0	0	0
0	0	0
0	0	0
0	0	0
0	0	0

## Sheet: Figure_1D
Category	Variable	Group	Reference	Significant	Odds Ratio	Upper limit	Lower limit
Race	White	Single CTC	1	1	1	1	1
Race	Asia	Single CTC	0	0	1.2	2.4	0.64
Race	Black or African American	Single CTC	0	0	1.4	2.2	0.97
Race	Unknown	Single CTC	0	0	1	1.7	0.65
Subtype	Luminal A	Single CTC	1	1	1	1	1
Subtype	Luminal B	Single CTC	0	1	1.9	2.9	1.31
Subtype	HER2 enriched	Single CTC	0	1	2	3	1.3
Subtype	Triple Negative	Single CTC	0	1	2.1	3	1.4
Subtype	Unknown	Single CTC	0	1	8.8	64.7	1.2
Race	White	Homotypic Cluster	1	1	1	1	1
Race	Asia	Homotypic Cluster	0	0	1.7	3.8	0.7
Race	Black or African American	Homotypic Cluster	0	0	1.6	3.1	0.9
Race	Unknown	Homotypic Cluster	0	0	1.1	2.3	0.5
Subtype	Luminal A	Homotypic Cluster	1	1	1	1	1
Subtype	Luminal B	Homotypic Cluster	0	0	2.2	4.1	1.1
Subtype	HER2 enriched	Homotypic Cluster	0	0	1.6	3.5	0.8
Subtype	Triple Negative	Homotypic Cluster	0	0	2	3.6	1.1
Subtype	Unknown	Homotypic Cluster	0	0	11.8	91.3	1.5
Race	White	Heterotypic Cluster	1	1	1	1	1
Race	Asia	Heterotypic Cluster	0	0	1.2	2.4	0.6
Race	Black or African American	Heterotypic Cluster	0	1	1.7	2.7	1
Race	Unknown	Heterotypic Cluster	0	0	1	1.8	0.6
Subtype	Luminal A	Heterotypic Cluster	1	1	1	1	1
Subtype	Luminal B	Heterotypic Cluster	0	1	2.2	3.6	1.3
Subtype	HER2 enriched	Heterotypic Cluster	0	1	1.6	2.9	0.9
Subtype	Triple Negative	Heterotypic Cluster	0	1	2	3.1	1.3
Subtype	Unknown	Heterotypic Cluster	0	1	8.3	62.2	1.1

## Sheet: Figure_1E
Single CTC count	Homotypic cluster count	Heterotypic cluster count
17247	2265	883
4690	309	1017
1149	28	110
1143	187	411
938	198	32
904	147	279
826	19	74
744	6	68
742	115	356
662	6	30
634	6	117
609	14	70
559	19	63
523	32	27
503	9	50
477	16	20
442	1	6
420	0	0
409	9	78
408	17	18
400	4	10
387	2	48
381	8	10
376	27	8
338	3	34
336	6	51
328	8	50
327	36	17
315	41	110
304	8	15
290	6	16
256	6	18
255	13	45
251	14	11
247	0	5
247	0	36
244	10	6
242	12	9
240	2	6
232	4	47
229	13	23
221	0	4
221	8	38
218	5	4
213	7	3
209	6	72
208	11	68
208	4	11
204	4	20
203	19	5
203	14	29
202	23	109
201	4	64
201	8	20
201	5	1
200	2	34
200	7	65
200	5	38
196	11	31
196	18	12
194	5	0
186	2	7
178	5	14
178	4	59
178	1	3
178	9	34
176	0	3
173	2	24
172	3	11
171	2	11
169	7	17
169	10	11
169	15	43
168	10	9
166	3	134
162	0	23
161	0	6
158	7	17
158	7	16
154	2	78
152	7	3
148	6	14
146	0	44
137	11	67
137	1	13
135	10	51
135	0	5
134	3	83
134	10	2
130	19	4
129	3	4
129	6	10
128	46	10
126	2	3
124	0	2
124	0	31
121	51	9
120	11	17
120	14	7
120	40	10
120	7	4
120	14	70
119	1	12
119	9	8
118	3	68
117	5	27
117	0	5
117	0	4
116	17	6
116	0	7
116	6	7
115	0	0
115	7	6
113	6	2
113	31	6
112	10	10
112	0	4
111	8	37
111	2	8
110	7	9
109	2	20
108	2	21
108	6	45
108	3	10
108	5	7
108	2	9
107	12	11
107	3	81
107	14	8
107	7	59
107	1	34
107	2	0
106	0	2
106	4	51
105	4	2
105	11	4
105	2	3
105	7	14
104	11	32
104	25	81
104	3	8
104	2	4
104	6	11
104	12	15
103	7	5
103	15	3
103	4	41
103	2	68
103	8	4
103	0	0
103	13	31
103	8	78
102	0	12
102	4	3
102	2	24
102	0	60
101	0	61
101	10	11
101	9	19
101	0	4
101	6	36
101	4	72
101	4	49
101	2	14
101	3	41
101	10	12
100	5	15
100	3	46
100	0	9
100	25	70
100	1	32
100	2	51
100	5	5
100	5	7
100	4	28
100	0	25
100	4	26
100	3	5
100	4	30
100	0	0
100	11	0
100	1	41
99	1	21
99	0	2
97	2	3
94	0	5
93	3	5
92	0	1
92	43	0
91	0	35
91	3	25
90	0	59
89	4	7
89	0	22
87	41	1
87	0	3
83	0	0
82	1	8
82	0	8
81	0	0
79	0	70
77	2	3
77	0	0
77	0	5
76	4	49
76	0	4
75	3	14
74	0	25
74	0	0
73	4	2
73	1	6
72	0	25
72	0	4
72	4	2
72	0	60
71	0	2
71	0	4
71	4	10
71	1	21
71	2	50
70	0	1
69	0	2
69	2	2
69	4	5
68	1	9
67	0	2
67	0	0
67	0	0
64	0	48
63	5	37
63	0	55
62	2	1
62	2	3
62	2	14
61	2	6
60	0	5
60	1	7
60	4	15
59	23	10
58	1	2
57	10	10
57	3	0
57	0	3
57	3	8
57	0	13
56	2	5
56	0	0
55	13	4
55	7	0
55	2	12
55	3	0
55	0	40
55	0	3
54	1	20
54	1	3
53	2	4
53	1	2
53	1	10
52	12	5
52	5	30
51	3	6
50	0	0
49	6	35
49	2	5
49	0	0
49	0	10
49	11	4
47	0	5
47	0	3
47	4	5
46	1	1
46	2	0
46	7	2
46	0	7
46	0	0
45	2	2
43	0	5
43	0	2
43	0	8
42	0	0
42	6	33
42	0	6
42	0	2
42	0	0
42	1	5
41	3	4
41	1	2
41	0	15
41	5	16
40	0	2
40	0	3
40	0	4
40	3	21
40	0	31
39	6	7
39	0	2
39	2	1
39	0	1
39	2	0
39	0	0
39	0	0
38	0	2
38	0	27
38	1	28
37	11	3
37	0	1
37	0	2
37	0	6
36	0	12
36	1	1
36	3	8
35	0	6
35	0	14
35	0	24
34	0	0
34	1	0
34	0	0
34	1	1
34	0	16
34	2	30
33	0	1
33	1	0
33	0	3
33	0	2
32	0	5
32	2	2
31	0	7
31	0	14
31	0	2
31	0	11
31	0	3
31	0	12
31	0	1
31	0	4
30	1	3
30	0	2
30	0	1
30	1	0
30	0	2
29	1	4
29	1	2
29	2	1
28	0	6
28	0	0
28	0	1
28	0	2
28	0	0
28	0	9
28	0	5
28	3	15
28	0	2
27	0	1
27	1	1
27	0	6
27	0	2
27	1	1
27	0	12
27	0	3
27	0	3
27	4	12
26	0	1
26	0	2
26	0	9
25	0	3
25	0	0
25	4	0
25	0	5
25	0	7
25	0	1
24	5	3
24	0	11
24	4	1
24	3	13
24	0	14
24	0	6
24	0	1
24	0	0
24	0	5
24	10	0
23	0	4
23	1	0
23	0	3
23	0	0
23	2	6
22	0	1
22	0	2
22	0	2
22	0	0
22	0	6
22	1	0
22	0	4
22	0	0
22	0	4
22	2	1
22	3	4
22	0	2
22	0	3
21	0	0
21	0	6
21	0	1
21	2	8
20	0	1
20	0	7
20	0	4
20	1	7
20	0	10
20	0	0
20	1	8
20	2	0
20	0	10
19	3	2
19	0	0
19	1	0
19	0	12
18	0	11
18	0	0
18	0	0
18	0	0
18	0	5
18	3	6
18	2	0
18	0	0
18	0	2
18	0	13
18	1	4
18	1	7
18	0	0
18	0	2
18	1	1
17	1	1
17	0	0
17	5	3
17	5	1
17	0	3
17	1	1
17	0	2
17	0	10
17	8	0
17	0	2
17	0	4
16	0	0
16	0	0
16	1	8
16	0	0
16	0	0
16	1	2
16	0	2
16	0	2
15	0	1
15	0	0
15	0	0
15	0	0
15	0	0
15	0	2
15	0	1
15	0	8
14	0	1
14	1	1
14	0	0
14	0	1
14	0	2
14	0	4
14	0	0
14	0	0
14	0	1
14	3	2
14	0	14
14	0	3
13	0	0
13	0	0
13	0	1
13	1	1
13	0	5
13	0	3
13	0	0
13	0	3
13	1	1
12	1	1
12	0	5
12	1	0
12	0	0
12	0	0
12	0	0
12	0	11
12	1	0
12	0	2
12	0	3
12	0	2
12	0	7
12	0	1
12	0	4
11	0	2
11	0	1
11	1	0
11	0	3
11	0	1
11	0	8
11	0	6
11	0	0
11	0	0
11	0	0
11	0	0
10	0	1
10	0	1
10	0	0
10	0	1
10	0	0
10	0	3
10	0	0
10	0	0
10	0	10
10	0	0
10	0	1
10	0	4
10	1	1
10	0	3
10	0	0
10	0	1
10	0	0
10	0	8
10	0	0
9	0	1
9	0	8
9	0	8
9	0	1
9	0	3
9	1	2
9	0	9
9	0	2
9	0	0
9	0	1
9	0	0
9	0	1
9	0	0
9	1	0
9	0	0
9	0	0
9	0	1
9	0	1
9	0	4
9	0	0
8	0	0
8	0	1
8	0	0
8	0	1
8	0	3
8	0	6
8	0	1
8	0	0
8	0	0
8	0	1
8	1	1
8	0	0
8	0	5
8	0	0
7	0	2
7	0	0
7	1	0
7	0	0
7	0	0
7	0	0
7	0	0
7	0	3
7	0	0
7	0	1
7	0	2
7	0	3
7	0	1
7	3	1
7	1	4
7	0	1
7	0	2
7	0	0
7	0	1
7	0	2
7	0	1
7	1	3
7	0	1
7	0	0
7	0	0
7	0	0
7	1	3
7	1	0
6	0	2
6	0	0
6	0	0
6	0	0
6	0	0
6	0	0
6	0	0
6	0	0
6	0	6
6	2	2
6	0	1
6	0	0
6	0	0
6	1	0
6	0	4
6	0	1
6	0	4
6	0	0
6	0	1
6	1	5
6	0	0
6	0	1
6	0	0
5	1	0
5	0	0
5	0	1
5	0	0
5	0	0
5	0	0
5	0	3
5	0	0
5	0	0
5	1	0
5	0	0
5	0	3
5	0	3
5	0	0
5	0	0
5	0	2
5	0	0
5	0	0
5	0	0
5	0	0
5	0	0
5	0	0
5	0	5
5	0	0
5	0	0
5	0	1
5	0	3
5	0	0
5	0	0
5	1	0
5	0	1
5	0	0
5	1	0
5	1	0
5	0	1
5	0	0
5	0	0
5	0	0
5	0	0
5	0	0
5	0	0
5	0	0
5	0	4
5	0	3
5	0	0
5	0	0
5	0	3
5	0	1
5	0	0
5	0	1
5	0	1
5	0	1
5	0	2
5	0	0
5	0	1
0	0	0
0	0	0
0	0	0
0	0	0
0	0	0
0	0	0
0	0	0
0	0	0
0	0	0
0	0	0
0	0	0
0	0	0
0	0	0
0	0	0
0	0	0
0	0	0
0	0	0
0	0	0
0	0	0
0	0	0
0	0	0
0	0	0
0	0	0
0	0	0
0	0	0
0	0	0
0	0	0
0	0	0
0	0	0
0	0	0
0	0	0
0	0	0
0	0	0
0	0	0
0	0	0
0	0	0
0	0	0
0	0	0
0	0	0
0	0	0
0	0	0
0	0	0
0	0	0
0	0	0
0	0	0
0	0	0
0	0	0
0	0	0
0	0	0
0	0	0
0	0	0
0	0	0
0	0	0
0	0	0
0	0	0
0	0	0
0	0	0
0	0	0
0	0	0
0	0	0
0	0	0
0	0	0
0	0	0
0	0	0
0	0	0
0	0	0
0	0	0
0	0	0
0	0	0
0	0	0
0	0	0
0	0	0
0	0	0
0	0	0
0	0	0
0	0	0
0	0	0
0	0	0
0	0	0
0	0	0
0	0	0
0	0	0
0	0	0
0	0	0
0	0	0
0	0	0
0	0	0
0	0	0
0	0	0
0	0	0
0	0	0
0	0	0
0	0	0
0	0	0
0	0	0
0	0	0
0	0	0
0	0	0
0	0	0
0	0	0
0	0	0
0	0	0
0	0	0
0	0	0
0	0	0
0	0	0
0	0	0
0	0	0
0	0	0
0	0	0
0	0	0
0	0	0
0	0	0
0	0	0
0	0	0
0	0	0
0	0	0
0	0	0
0	0	0
0	0	0
0	0	0
0	0	0
0	0	0
0	0	0
0	0	0
0	0	0
0	0	0
0	0	0
0	0	0
0	0	0
0	0	0
0	0	0
0	0	0
0	0	0
0	0	0
0	0	0
0	0	0
0	0	0
0	0	0
0	0	0
0	0	0
0	0	0
0	0	0
0	0	0
0	0	0
0	0	0
0	0	0
0	0	0
0	0	0
0	0	0
0	0	0
0	0	0
0	0	0
0	0	0
0	0	0
0	0	0
0	0	0
0	0	0
0	0	0
0	0	0
0	0	0
0	0	0
0	0	0
0	0	0
0	0	0
0	0	0
0	0	0
0	0	0
0	0	0
0	0	0
0	0	0
0	0	0
0	0	0
0	0	0
0	0	0
0	0	0
0	0	0
0	0	0
0	0	0
0	0	0
0	0	0
0	0	0
0	0	0
0	0	0
0	0	0
0	0	0
0	0	0
0	0	0
0	0	0
0	0	0
0	0	0
0	0	0
0	0	0
0	0	0
0	0	0
0	0	0
0	0	0
0	0	0
0	0	0
0	0	0
0	0	0
0	0	0
0	0	0
0	0	0
0	0	0
0	0	0
0	0	0
0	0	0
0	0	0
0	0	0
0	0	0
0	0	0
0	0	0
0	0	0
0	0	0
0	0	0
0	0	0
0	0	0
0	0	0
0	0	0
0	0	0
0	0	0
0	0	0
0	0	0
0	0	0
0	0	0
0	0	0
0	0	0
0	0	0
0	0	0
0	0	0
0	0	0
0	0	0
0	0	0
0	0	0
0	0	0
0	0	0
0	0	0
0	0	0
0	0	0
0	0	0
0	0	0
0	0	0
0	0	0
0	0	0
0	0	0
0	0	0
0	0	0
0	0	0
0	0	0
0	0	0
0	0	0
0	0	0
0	0	0
0	0	0
0	0	0
0	0	0
0	0	0
0	0	0
0	0	0
0	0	0
0	0	0
0	0	0
0	0	0
0	0	0
0	0	0
0	0	0
0	0	0
0	0	0
0	0	0
0	0	0
0	0	0
0	0	0
0	0	0
0	0	0
0	0	0
0	0	0
0	0	0
0	0	0
0	0	0
0	0	0
0	0	0
0	0	0
0	0	0
0	0	0
0	0	0
0	0	0
0	0	0
0	0	0
0	0	0
0	0	0
0	0	0
0	0	0
0	0	0
0	0	0
0	0	0
0	0	0
0	0	0
0	0	0
0	0	0
0	0	0
0	0	0
0	0	0
0	0	0
0	0	0
0	0	0
0	0	0
0	0	0
0	0	0
0	0	0
0	0	0
0	0	0
0	0	0
0	0	0
0	0	0
0	0	0
0	0	0
0	0	0
0	0	0
0	0	0
0	0	0
0	0	0
0	0	0
0	0	0
0	0	0
0	0	0
0	0	0
0	0	0
0	0	0
0	0	0
0	0	0
0	0	0
0	0	0
0	0	0
0	0	0
0	0	0
0	0	0
0	0	0
0	0	0
0	0	0
0	0	0
0	0	0
0	0	0
0	0	0
0	0	0
0	0	0
0	0	0
0	0	0
0	0	0
0	0	0
0	0	0
0	0	0
0	0	0
0	0	0
0	0	0
0	0	0
0	0	0
0	0	0
0	0	0
0	0	0
0	0	0
0	0	0
0	0	0
0	0	0
0	0	0
0	0	0
0	0	0
0	0	0
0	0	0
0	0	0
0	0	0
0	0	0
0	0	0
0	0	0
0	0	0
0	0	0
0	0	0
0	0	0
0	0	0
0	0	0
0	0	0
0	0	0
0	0	0
0	0	0
0	0	0
0	0	0
0	0	0
0	0	0
0	0	0
0	0	0
0	0	0
0	0	0
0	0	0
0	0	0
0	0	0
0	0	0
0	0	0
0	0	0
0	0	0
0	0	0
0	0	0
0	0	0
0	0	0
0	0	0
0	0	0
0	0	0
0	0	0
0	0	0
0	0	0
0	0	0
0	0	0
0	0	0
0	0	0
0	0	0
0	0	0
0	0	0
0	0	0
0	0	0
0	0	0
0	0	0
0	0	0
0	0	0
0	0	0
0	0	0
0	0	0
0	0	0
0	0	0
0	0	0
0	0	0
0	0	0
0	0	0
0	0	0
0	0	0
0	0	0
0	0	0
0	0	0
0	0	0
0	0	0
0	0	0
0	0	0
0	0	0
0	0	0
0	0	0
0	0	0
0	0	0
0	0	0
0	0	0
0	0	0
0	0	0
0	0	0
0	0	0
0	0	0
0	0	0
0	0	0
0	0	0
0	0	0
0	0	0
0	0	0
0	0	0
0	0	0
0	0	0
0	0	0
0	0	0
0	0	0
0	0	0
0	0	0
0	0	0
0	0	0
0	0	0
0	0	0
0	0	0
0	0	0
0	0	0
0	0	0
0	0	0
0	0	0
0	0	0
0	0	0
0	0	0
0	0	0
0	0	0
0	0	0
0	0	0
0	0	0
0	0	0
0	0	0
0	0	0
0	0	0
0	0	0
0	0	0
0	0	0
0	0	0
0	0	0
0	0	0
0	0	0
0	0	0
0	0	0
0	0	0
0	0	0
0	0	0
0	0	0
0	0	0
0	0	0
0	0	0
0	0	0
0	0	0
0	0	0
0	0	0
0	0	0
0	0	0
0	0	0
0	0	0
0	0	0
0	0	0
0	0	0
0	0	0
0	0	0
0	0	0
0	0	0
0	0	0
0	0	0
0	0	0
0	0	0
0	0	0
0	0	0
0	0	0
0	0	0
0	0	0
0	0	0
0	0	0
0	0	0
0	0	0
0	0	0
0	0	0
0	0	0
0	0	0
0	0	0
0	0	0
0	0	0
0	0	0
0	0	0
0	0	0
0	0	0
0	0	0
0	0	0
0	0	0
0	0	0
0	0	0
0	0	0
0	0	0
0	0	0
0	0	0
0	0	0
0	0	0
0	0	0
0	0	0
0	0	0
0	0	0
0	0	0
0	0	0
0	0	0
0	0	0
0	0	0
0	0	0
0	0	0
0	0	0
0	0	0
0	0	0
0	0	0
0	0	0
0	0	0
0	0	0
0	0	0
0	0	0
0	0	0
0	0	0
0	0	0
0	0	0
0	0	0
0	0	0
0	0	0
0	0	0
0	0	0
0	0	0
0	0	0
0	0	0
0	0	0
0	0	0
0	0	0
0	0	0
0	0	0
0	0	0
0	0	0
0	0	0
0	0	0
0	0	0
0	0	0
0	0	0
0	0	0
0	0	0
0	0	0
0	0	0
0	0	0
0	0	0
0	0	0
0	0	0
0	0	0
0	0	0
0	0	0
0	0	0
0	0	0
0	0	0
0	0	0
0	0	0
0	0	0
0	0	0
0	0	0
0	0	0
0	0	0
0	0	0
0	0	0
0	0	0
0	0	0
0	0	0
0	0	0
0	0	0
0	0	0
0	0	0
0	0	0
0	0	0
0	0	0
0	0	0
0	0	0
0	0	0
0	0	0
0	0	0
0	0	0
0	0	0
0	0	0
0	0	0
0	0	0
0	0	0
0	0	0
0	0	0
0	0	0
0	0	0
0	0	0
0	0	0
0	0	0
0	0	0
0	0	0
0	0	0
0	0	0
0	0	0
0	0	0
0	0	0
0	0	0
0	0	0
0	0	0
0	0	0
0	0	0
0	0	0
0	0	0
0	0	0
0	0	0
0	0	0
0	0	0
0	0	0
0	0	0
0	0	0
0	0	0
0	0	0
0	0	0
0	0	0
0	0	0
0	0	0
0	0	0
0	0	0
0	0	0
0	0	0
0	0	0
0	0	0
0	0	0
0	0	0
0	0	0
0	0	0
0	0	0
0	0	0
0	0	0
0	0	0
0	0	0
0	0	0
0	0	0
0	0	0
0	0	0
0	0	0
0	0	0
0	0	0
0	0	0
0	0	0
0	0	0
0	0	0
0	0	0
0	0	0
0	0	0
0	0	0
0	0	0
0	0	0
0	0	0
0	0	0
0	0	0
0	0	0
0	0	0
0	0	0
0	0	0
0	0	0
0	0	0
0	0	0
0	0	0
0	0	0
0	0	0
0	0	0
0	0	0
0	0	0
0	0	0
0	0	0
0	0	0
0	0	0
0	0	0
0	0	0
0	0	0
0	0	0
0	0	0
0	0	0
0	0	0
0	0	0
0	0	0
0	0	0
0	0	0
0	0	0
0	0	0
0	0	0
0	0	0
0	0	0
0	0	0
0	0	0
0	0	0
0	0	0
0	0	0
0	0	0
0	0	0
0	0	0
0	0	0
0	0	0
0	0	0
0	0	0
0	0	0
0	0	0
0	0	0
0	0	0
0	0	0
0	0	0
0	0	0
0	0	0
0	0	0
0	0	0
0	0	0
0	0	0
0	0	0
0	0	0
0	0	0
0	0	0
0	0	0
0	0	0
0	0	0
0	0	0
0	0	0
0	0	0
0	0	0
0	0	0
0	0	0
0	0	0
0	0	0
0	0	0
0	0	0
0	0	0
0	0	0
0	0	0
0	0	0
0	0	0
0	0	0
0	0	0
0	0	0
0	0	0
0	0	0
0	0	0
0	0	0
0	0	0
0	0	0
0	0	0
0	0	0
0	0	0
0	0	0
0	0	0
0	0	0
0	0	0
0	0	0
0	0	0
0	0	0
0	0	0
0	0	0
0	0	0
0	0	0
0	0	0
0	0	0
0	0	0
0	0	0
0	0	0
0	0	0
0	0	0
0	0	0
0	0	0
0	0	0
0	0	0
0	0	0
0	0	0
0	0	0
0	0	0
0	0	0
0	0	0
0	0	0
0	0	0
0	0	0
0	0	0
0	0	0
0	0	0
0	0	0
0	0	0
0	0	0
0	0	0
0	0	0
0	0	0
0	0	0
0	0	0
0	0	0
0	0	0
0	0	0
0	0	0
0	0	0
0	0	0
0	0	0
0	0	0
0	0	0
0	0	0
0	0	0
0	0	0
0	0	0
0	0	0
0	0	0
0	0	0
0	0	0
0	0	0
0	0	0
0	0	0
0	0	0
0	0	0
0	0	0
0	0	0

## Sheet: Figure_1F_single
Study Enrollment	Last Follow Up	CTC Positive Survival	CTC Negative Survival		"1" indicates patient death, "0" indicates patient alive at last follow up
19-Sep-2016	31-Jul-2019		1
19-Sep-2016	9-Sep-2016		0
21-Sep-2016	31-Jul-2019		0
4-Oct-2016	22-Apr-2020		0
28-Oct-2016	22-Mar-2022		0
31-Oct-2016	17-Feb-2022		0
31-Oct-2016	12-Nov-2021		0
14-Nov-2016	4-May-2021		1
17-Nov-2016	30-Oct-2023		0
5-Dec-2016	1-Jun-2023		0
5-Dec-2016	22-Feb-2022		0
19-Dec-2016	2-Mar-2024		0
9-Jan-2017	14-Nov-2017		1
17-Jan-2017	29-Jul-2019		1
17-Jan-2017	14-Jan-2018		1
24-Jan-2017	12-Aug-2019		1
8-Feb-2017	28-May-2017		1
8-Feb-2017	18-Sep-2019		1
13-Feb-2017	20-Dec-2021		1
13-Feb-2017	18-Oct-2018		1
16-Feb-2017	2-Oct-2018		1
1-Mar-2017	10-Mar-2022		0
16-Mar-2017	21-Mar-2022		0
16-Mar-2017	18-May-2021		1
16-Mar-2017	25-Apr-2017		1
20-Mar-2017	5-Apr-2017		0
27-Mar-2017	9-Jul-2017		1
12-Apr-2017	6-May-2020		1
12-Apr-2017	25-Feb-2019		1
19-Apr-2017	15-Nov-2021		1
2-May-2017	25-Jul-2017		1
3-May-2017	19-Mar-2022		0
22-May-2017	29-Jul-2019		0
26-May-2017	15-Mar-2024		0
25-May-2017	25-Jul-2017		1
7-Jun-2017	15-Mar-2022		0
19-Jun-2017	16-Mar-2022		0
29-Jun-2017	13-Nov-2023		1
3-Jul-2017	23-Jul-2018		1
12-Jul-2017	7-Feb-2022		0
19-Jul-2017	10-Jan-2018		0
19-Jul-2017	7-Nov-2022		0
24-Jul-2017	8-Nov-2023		0
24-Jul-2017	30-Jul-2019		0
31-Jul-2017	30-Dec-2019		1
29-Aug-2017	20-Nov-2023		0
29-Aug-2017	15-May-2018		1
29-Aug-2017	29-Apr-2018		1
30-Aug-2017	15-Feb-2018		0
17-Oct-2017	15-Feb-2018		0
19-Oct-2017	2-Jan-2018		0
31-Oct-2017	20-Nov-2018		1
1-Nov-2017	23-Feb-2021		0
2-Nov-2017	21-Dec-2021		0
2-Nov-2017	21-Mar-2022		0
9-Nov-2017	30-Aug-2021		1
9-Nov-2017	20-Jul-2018		1
14-Nov-2017	26-Jan-2021		1
27-Nov-2017	25-Feb-2021		0
12-Dec-2017	15-Mar-2024		0
4-Jan-2018	14-Aug-2019		1
30-Jan-2018	29-Jan-2022		1
6-Feb-2018	29-Sep-2021		0
12-Feb-2018	29-Aug-2019		0
12-Feb-2018	14-Mar-2022		0
14-Feb-2018	28-Sep-2021		1
19-Feb-2018	23-Nov-2021		1
20-Feb-2018	4-Mar-2024		0
26-Feb-2018	26-Jun-2019		1
5-Mar-2018	27-Nov-2023		0
6-Mar-2018	26-Oct-2018		1
12-Mar-2018	30-Jul-2018		1
14-Mar-2018	13-Mar-2019		1
20-Mar-2018	27-Nov-2021		1
2-Apr-2018	7-Aug-2018		0
11-Apr-2018	15-Mar-2024		0
17-Apr-2018	1-Jun-2018		0
17-Apr-2018	4-Mar-2024		0
23-Apr-2018	6-Nov-2018		1
27-Apr-2018	13-Feb-2024		0
30-Apr-2018	5-Mar-2020		0
2-May-2018	1-Aug-2021		0
9-May-2018	1-Jun-2018		0
17-May-2018	14-Mar-2022		1
11-Jun-2018	16-Sep-2018		1
21-Jun-2018	27-Dec-2021		0
21-Jun-2018	27-Apr-2023		0
6-Jul-2018	17-Mar-2022		0
12-Jul-2018	27-Aug-2019		1
12-Jul-2018	20-Feb-2024		0
18-Jul-2018	14-May-2019		1
23-Jul-2018	31-Mar-2020		1
24-Jul-2018	14-Oct-2018		1
30-Jul-2018	28-Oct-2018		1
1-Aug-2018	10-Aug-2018		0
2-Aug-2018	11-Sep-2019		0
16-Aug-2018	18-Mar-2022		0
28-Aug-2018	9-Dec-2021		0
5-Sep-2018	7-Dec-2021		0
10-Sep-2018	26-Sep-2018		0
25-Sep-2018	15-Mar-2024		0
24-Sep-2018	2-Mar-2024		0
1-Oct-2018	29-Nov-2021		1
Unknown	15-Mar-2022		0
16-Oct-2018	10-Jul-2021		1
30-Oct-2018	28-Oct-2019		1
31-Oct-2018	4-Sep-2019		0
31-Oct-2018	21-Mar-2022		0
28-Nov-2018	13-Nov-2021		1
19-Dec-2018	28-May-2020		0
19-Dec-2018	21-Mar-2022		0
2-Jan-2019	13-Mar-2024		0
22-Jan-2019	17-Mar-2022		0
28-Jan-2019	27-Sep-2021		0
4-Feb-2019	30-Mar-2021		1
11-Feb-2019	21-Mar-2022		0
26-Feb-2019	9-Dec-2019		1
15-Mar-2019	5-Nov-2020		1
27-Mar-2019	17-Mar-2022		0
29-Apr-2019	16-Mar-2022		0
6-May-2019	31-Oct-2020		1
8-May-2019	20-Feb-2024		0
29-May-2019	9-Oct-2020		1
29-May-2019	11-Aug-2021		1
19-Jun-2019	9-Jun-2021		1
26-Jun-2019	21-Mar-2022		0
10-Jul-2019	21-Mar-2022		0
29-Jul-2019	22-Mar-2022		0
29-Jul-2019	23-Dec-2020		0
5-Aug-2019	20-Feb-2024		0
5-Aug-2019	15-Mar-2022		0
26-Aug-2019	13-Apr-2020		0
9-Sep-2019	16-Sep-2020		0
20-Sep-2019	11-Mar-2024		0
27-Sep-2019	1-Mar-2024		0
8-Oct-2019	18-Mar-2022		0
14-Oct-2019	29-Sep-2021		1
21-Oct-2019	23-Feb-2022		0
22-Nov-2019	18-Aug-2021		0
4-Dec-2019	21-Jan-2022		0
12-Dec-2019	29-Feb-2020		1
19-Dec-2019	23-Feb-2022		0
8-Jan-2020	7-May-2021		1
13-Jan-2020	21-Mar-2022		0
13-Jan-2020	23-Jan-2020		0
20-Jan-2020	22-Dec-2023		0
31-Jan-2020	28-Nov-2020		0
7-Feb-2020	11-May-2023		0
11-Feb-2020	2-May-2021		1
12-Feb-2020	18-Aug-2021		0
13-Feb-2020	16-Mar-2022		0
9-Mar-2020	29-Feb-2024		0
1-Jul-2020	17-Mar-2022		0
7-Jul-2020	21-Mar-2022		0
7-Jul-2020	8-Jun-2023		0
13-Jul-2020	14-Sep-2023		0
29-Jul-2020	16-Mar-2022		0
4-Aug-2020	5-Mar-2024		0
14-Aug-2020	5-Jul-2021		1
5-Oct-2020	14-Mar-2022		0
30-Sep-2020	22-Mar-2022		0
2-Oct-2020	25-Jul-2023		1
13-Oct-2020	9-Aug-2021		1
22-Oct-2020	28-Feb-2024		0
23-Oct-2020	2-Oct-2021		0
26-Oct-2020	1-May-2021		0
27-Oct-2020	15-Dec-2021		0
30-Oct-2020	17-Mar-2022		0
3-Nov-2020	18-Mar-2022		0
6-Nov-2020	19-Jan-2022		0
5-Nov-2020	8-Mar-2024		0
9-Nov-2020	16-Mar-2022		0
12-Nov-2020	24-Nov-2021		1
18-Nov-2020	8-Dec-2023		0
1-Dec-2020	22-Mar-2022		0
8-Dec-2020	7-Mar-2022		0
8-Dec-2020	2-Jul-2021		1
14-Dec-2020	1-Mar-2024		0
14-Dec-2020	29-Dec-2022		0
17-Dec-2020	13-Mar-2024		0
23-Dec-2020	19-Mar-2024		0
30-Dec-2020	16-Mar-2022		0
30-Dec-2020	9-Mar-2022		0
13-Jan-2021	21-Mar-2022		0
18-Jan-2021	18-Mar-2022		0
27-Jan-2021	9-Mar-2022		0
1-Feb-2021	19-Feb-2021		0
1-Feb-2021	10-Feb-2022		0
3-Feb-2021	21-Jul-2021		1
11-Feb-2021	16-Mar-2022		0
4-Mar-2021	10-Mar-2022		0
24-Mar-2021	19-Mar-2024		0
29-Mar-2021	22-Nov-2021		0
1-Apr-2021	25-Jan-2022		0
2-Apr-2021	14-Mar-2022		0
27-Apr-2021	21-Mar-2022		0
28-Apr-2021	14-Mar-2022		0
17-May-2021	22-Mar-2022		0
9-Jun-2021	14-Mar-2022		0
14-Jun-2021	2-Mar-2022		0
28-Jun-2021	21-Mar-2022		0
23-Jul-2021	10-Feb-2022		0
12-Aug-2021	25-Aug-2021		0
30-Aug-2021	30-Apr-2024		0
7-Sep-2021	30-Apr-2024		0
13-Sep-2021	30-Apr-2024		0
13-Apr-2022	30-Apr-2024		0
28-Sep-2022	30-Apr-2024		0
28-Sep-2022	20-Mar-2024		0
28-Sep-2022	30-Apr-2024		0
13-Oct-2022	6-May-2024		0
24-Oct-2022	9-Apr-2024		0
6-Dec-2022	8-May-2024		0
6-Dec-2022	14-Jul-2023		0
14-Dec-2022	9-May-2024		0
25-Jan-2023	30-Apr-2024		0
8-Feb-2023	26-Apr-2023		0
10-Feb-2023	10-Apr-2024		0
1-Mar-2023	25-Apr-2024		0
23-Mar-2023	15-Jun-2023		0
2-May-2023	7-May-2024		0
18-Jul-2023	30-Apr-2024		0
12-Sep-2016	1-Apr-2017	1
21-Sep-2016	3-May-2017	1
27-Sep-2016	8-Nov-2016	0
11-Oct-2016	12-Aug-2017	1
12-Oct-2016	1-Feb-2017	1
25-Oct-2016	25-Jun-2017	1
25-Oct-2016	3-Apr-2017	1
8-Nov-2016	30-Nov-2016	1
7-Nov-2016	13-May-2017	1
16-Nov-2016	8-Jul-2017	1
21-Nov-2016	10-Nov-2021	1
22-Nov-2016	3-Jan-2018	1
15-Dec-2016	29-Dec-2016	1
22-Dec-2016	22-Apr-2020	0
9-Jan-2017	12-Mar-2024	0
18-Jan-2017	15-Feb-2018	0
24-Jan-2017	25-Jul-2017	1
25-Jan-2017	8-Jul-2021	1
8-Feb-2017	24-Apr-2017	1
13-Feb-2017	3-Jun-2019	1
15-Feb-2017	2-Apr-2021	1
16-Feb-2017	27-Apr-2022	1
20-Feb-2017	3-Jul-2018	1
8-Mar-2017	22-Mar-2022	0
27-Mar-2017	13-Dec-2017	1
6-Apr-2017	8-Apr-2024	0
17-Apr-2017	23-Feb-2018	1
24-Apr-2017	29-Jul-2019	0
27-Apr-2017	29-Jul-2019	0
3-May-2017	1-Aug-2017	1
5-May-2017	9-Jan-2019	1
10-May-2017	13-Mar-2019	1
10-May-2017	2-Mar-2019	1
18-May-2017	27-Apr-2018	1
18-May-2017	11-Jan-2018	1
22-May-2017	9-Aug-2019	0
26-Jul-2017	16-Oct-2018	1
21-Aug-2017	25-Aug-2018	1
24-Aug-2017	29-Apr-2020	1
23-Aug-2017	11-Jan-2019	1
6-Sep-2017	13-May-2018	1
16-Sep-2017	27-Feb-2018	0
21-Sep-2017	25-Apr-2019	1
21-Sep-2017	29-Jul-2019	1
26-Sep-2017	6-Jul-2021	1
28-Sep-2017	14-Jun-2019	1
28-Sep-2017	18-Aug-2021	0
28-Sep-2017	15-Mar-2022	0
28-Sep-2017	31-Jan-2020	1
5-Oct-2017	17-Feb-2019	1
13-Oct-2017	9-Apr-2020	1
17-Oct-2017	7-May-2018	1
16-Oct-2017	18-Dec-2017	1
17-Oct-2017	22-Mar-2022	1
23-Oct-2017	15-Feb-2018	1
25-Oct-2017	16-Mar-2022	0
6-Nov-2017	23-Mar-2019	1
8-Nov-2017	7-Nov-2019	1
21-Nov-2017	20-May-2018	1
30-Nov-2017	15-Feb-2018	0
11-Dec-2017	18-Aug-2021	0
14-Dec-2017	18-Sep-2018	0
30-Jan-2018	14-Apr-2019	1
31-Jan-2018	21-Nov-2020	1
19-Feb-2018	7-Oct-2019	0
22-Feb-2018	8-Mar-2018	0
26-Feb-2018	5-Jun-2018	1
2-Mar-2018	13-Nov-2019	1
5-Mar-2018	5-Dec-2019	0
5-Mar-2018	6-Mar-2018	0
15-Mar-2018	10-Jul-2023	0
29-Mar-2018	31-May-2019	0
2-Apr-2018	21-Jun-2020	1
10-Apr-2018	2-Nov-2018	1
24-Apr-2018	10-Oct-2018	1
3-May-2018	23-Apr-2020	0
29-May-2018	5-Sep-2019	1
30-May-2018	11-Jun-2020	1
8-Jun-2018	15-Aug-2019	1
21-Jun-2018	15-Jan-2019	1
13-Jul-2018	11-Apr-2019	1
13-Jul-2018	8-Oct-2020	1
19-Jul-2018	10-Sep-2021	0
25-Jul-2018	15-Apr-2024	1
25-Jul-2018	17-Nov-2021	0
13-Aug-2018	30-Oct-2018	0
16-Aug-2018	30-Aug-2019	1
5-Sep-2018	21-Nov-2018	0
5-Sep-2018	27-Dec-2019	1
11-Sep-2018	9-Apr-2019	0
13-Sep-2018	16-Feb-2021	1
17-Sep-2018	8-Dec-2021	0
17-Sep-2018	22-Jan-2022	0
24-Sep-2018	1-Dec-2021	0
2-Oct-2018	27-Aug-2019	1
1-Nov-2018	21-Mar-2019	0
13-Nov-2018	21-Mar-2022	0
29-Nov-2018	1-Aug-2019	0
11-Dec-2018	3-Jan-2024	0
15-Jan-2019	7-Jan-2021	0
14-Jan-2019	10-Sep-2021	0
6-Feb-2019	22-Mar-2022	0
6-Feb-2019	22-Mar-2022	0
11-Feb-2019	7-Sep-2019	0
25-Feb-2019	18-Dec-2019	1
25-Feb-2019	17-May-2019	1
4-Mar-2019	10-May-2020	1
6-Mar-2019	15-Sep-2019	1
5-Mar-2019	23-Mar-2023	0
3-Apr-2019	27-Jan-2020	0
22-Apr-2019	10-Sep-2021	0
25-Apr-2019	10-Dec-2020	1
29-Apr-2019	14-Aug-2019	1
6-May-2019	8-Aug-2019	1
13-Jun-2019	5-Aug-2021	1
13-Jun-2019	7-Feb-2020	1
24-Jun-2019	18-Mar-2022	0
17-Jul-2019	6-Mar-2024	0
24-Jul-2019	1-Sep-2019	1
30-Jul-2019	25-Aug-2021	1
30-Jul-2019	10-Mar-2022	0
9-Sep-2019	28-Feb-2020	1
11-Sep-2019	1-Oct-2019	0
13-Sep-2019	20-Mar-2022	0
27-Sep-2019	17-Mar-2022	0
9-Oct-2019	3-Feb-2020	1
19-Oct-2019	15-Mar-2024	0
19-Nov-2019	12-Dec-2023	0
18-Nov-2019	20-Feb-2024	0
2-Dec-2019	7-Mar-2022	0
2-Dec-2019	21-Mar-2022	0
29-Jan-2020	13-Mar-2020	1
31-Jan-2020	20-Mar-2022	0
3-Feb-2020	13-Apr-2020	1
5-Feb-2020	2-Feb-2022	1
12-Feb-2020	4-May-2020	1
13-Feb-2020	17-Mar-2022	0
19-Feb-2020	22-Mar-2022	0
19-Feb-2020	18-Aug-2021	0
27-Feb-2020	16-Mar-2022	0
27-Feb-2020	13-Sep-2020	1
2-Mar-2020	22-Dec-2020	1
9-Mar-2020	30-Aug-2023	1
16-Mar-2020	18-Sep-2020	1
16-Mar-2020	10-Mar-2022	0
7-Jul-2020	20-May-2021	1
7-Jul-2020	8-Nov-2020	1
4-Aug-2020	19-Oct-2020	1
17-Aug-2020	14-Mar-2022	0
25-Aug-2020	2-Nov-2021	0
9-Sep-2020	26-Jan-2021	1
9-Sep-2020	12-May-2021	1
16-Sep-2020	21-Mar-2022	0
16-Sep-2020	17-Mar-2022	0
28-Sep-2020	19-Feb-2021	1
7-Oct-2020	13-Oct-2021	1
7-Oct-2020	29-Sep-2021	0
14-Oct-2020	16-Mar-2022	0
15-Oct-2020	18-Aug-2021	0
15-Oct-2020	3-Feb-2022	1
19-Oct-2020	23-Apr-2021	0
21-Oct-2020	28-Oct-2021	0
28-Oct-2020	13-Oct-2021	1
5-Nov-2020	18-Mar-2022	0
5-Nov-2020	19-Mar-2024	0
9-Nov-2020	2-Sep-2022	0
19-Nov-2020	11-Sep-2022	1
3-Dec-2020	22-Mar-2022	0
7-Dec-2020	9-Mar-2022	0
7-Dec-2020	21-Mar-2024	0
7-Dec-2020	16-Mar-2022	0
4-Jan-2021	14-Mar-2024	0
8-Jan-2021	19-Jan-2022	1
27-Jan-2021	16-Mar-2022	0
3-Feb-2021	6-Apr-2022	1
3-Feb-2021	7-Oct-2021	1
3-Feb-2021	28-Dec-2023	0
8-Feb-2021	8-Nov-2021	1
23-Feb-2021	1-Oct-2021	1
1-Mar-2021	14-Mar-2022	0
2-Mar-2021	22-Mar-2022	0
11-Mar-2021	17-Mar-2022	0
12-Mar-2021	21-Mar-2022	0
22-Mar-2021	2-Jul-2021	0
29-Mar-2021	28-Feb-2024	0
15-Apr-2021	18-Mar-2022	0
30-Apr-2021	17-Jan-2024	0
3-May-2021	21-Mar-2022	0
5-May-2021	9-Jul-2021	0
7-May-2021	17-Mar-2022	0
19-May-2021	21-Oct-2021	1
25-May-2021	11-Mar-2022	0
8-Jun-2021	4-Nov-2021	0
14-Jul-2021	19-Mar-2024	0
3-Aug-2021	24-Oct-2021	1
3-Aug-2021	2-Sep-2021	1
28-Jul-2021	17-Mar-2022	0
9-Aug-2021	27-Oct-2021	1
9-Aug-2021	14-Mar-2024	0
25-Aug-2021	11-Mar-2024	0
2-Sep-2021	6-Aug-2022	1
2-Sep-2021	30-Apr-2024	0
14-Sep-2021	30-Apr-2024	1
12-Oct-2021	30-Apr-2024	0
30-Nov-2021	19-Mar-2024	0
6-Dec-2021	3-Jun-2022	0
6-Oct-2022	6-Apr-2024	0
19-Oct-2022	24-Dec-2022	1
10-Nov-2022	7-Jun-2023	0
22-Nov-2022	6-Jul-2023	0
6-Dec-2022	3-May-2024	0
28-Feb-2023	17-Oct-2023	0
23-Mar-2023	21-Jun-2023	1
17-Jul-2023	8-May-2024	0
31-Jul-2023	26-Mar-2024	0
10-Nov-2022	23-Apr-2024	0

## Sheet: Figure_1F_homotypic
Study Enrollment	Last Follow Up	Homotypic Cluster Negative Survival	Homotypic Cluster Positive Survival		"1" indicates patient death, "0" indicates patient alive at last follow up
27-Sep-2016	8-Nov-2016	0
11-Oct-2016	12-Aug-2017	0
25-Oct-2016	25-Jun-2017	0
25-Oct-2016	3-Apr-2017	1
8-Mar-2017	21-Mar-2022	1
21-Aug-2017	20-Nov-2023	1
23-Aug-2017	29-Apr-2018	1
28-Sep-2017	9-Apr-2020	1
28-Sep-2017	7-May-2018	1
13-Oct-2017	22-Mar-2022	1
26-Feb-2018	6-Mar-2018	0
5-Mar-2018	10-Jul-2023	0
15-Mar-2018	21-Jun-2020	0
29-Mar-2018	15-Mar-2024	1
24-Apr-2018	23-Apr-2020	0
8-Jun-2018	17-Mar-2022	1
5-Sep-2018	8-Dec-2021	0
13-Nov-2018	21-Mar-2022	0
5-Mar-2019	31-Oct-2020	0
22-Apr-2019	9-Oct-2020	0
25-Apr-2019	11-Aug-2021	0
29-Apr-2019	5-Aug-2021	0
13-Jun-2019	22-Mar-2022	0
11-Sep-2019	15-Mar-2024	0
13-Sep-2019	29-Sep-2021	0
19-Oct-2019	7-Mar-2022	0
13-Feb-2020	22-Dec-2020	1
19-Feb-2020	18-Sep-2020	1
1-Jul-2020	19-Oct-2020	1
7-Jul-2020	14-Mar-2022	1
5-Oct-2020	3-Feb-2022	1
15-Oct-2020	17-Mar-2022	1
7-Dec-2020	21-Mar-2022	1
8-Dec-2020	18-Mar-2022	0
3-Feb-2021	28-Feb-2024	1
2-Mar-2021	17-Jan-2024	0
15-Apr-2021	21-Mar-2022	0
3-Aug-2021	6-Jul-2023	0
12-Oct-2021	7-May-2024	0
25-Jan-2017	8-Jul-2021	1
15-Feb-2017	2-Apr-2021	1
6-Apr-2017	25-Feb-2019	1
31-Jul-2017	11-Jan-2019	1
16-Oct-2017	2-Jan-2018	1
30-Jan-2018	29-Aug-2019	0
31-Jan-2018	28-Sep-2021	1
25-Jul-2018	18-Mar-2022	0
6-Feb-2019	9-Dec-2019	0
27-Feb-2020	8-Nov-2020	1
9-Sep-2020	29-Sep-2021	1
22-Oct-2020	8-Mar-2024	0
8-Feb-2021	14-Mar-2022	0
3-May-2021	2-Sep-2021	0
7-May-2021	27-Oct-2021	0
30-Nov-2021	8-May-2024	0
12-Sep-2016	1-Apr-2017	1
19-Sep-2016	31-Jul-2019	1
19-Sep-2016	9-Sep-2016	0
21-Sep-2016	31-Jul-2019	0
4-Oct-2016	22-Apr-2020	0
28-Oct-2016	22-Mar-2022	0
31-Oct-2016	17-Feb-2022	0
31-Oct-2016	12-Nov-2021	0
14-Nov-2016	4-May-2021	1
17-Nov-2016	30-Oct-2023	1
22-Nov-2016	3-Jan-2018	1
5-Dec-2016	1-Jun-2023	1
5-Dec-2016	22-Feb-2022	1
19-Dec-2016	2-Mar-2024	1
9-Jan-2017	14-Nov-2017	1
9-Jan-2017	12-Mar-2024	1
17-Jan-2017	29-Jul-2019	0
17-Jan-2017	14-Jan-2018	1
24-Jan-2017	12-Aug-2019	0
8-Feb-2017	28-May-2017	1
8-Feb-2017	18-Sep-2019	0
13-Feb-2017	20-Dec-2021	1
13-Feb-2017	18-Oct-2018	1
16-Feb-2017	2-Oct-2018	0
20-Feb-2017	10-Mar-2022	0
1-Mar-2017	22-Mar-2022	0
16-Mar-2017	18-May-2021	0
16-Mar-2017	25-Apr-2017	0
16-Mar-2017	5-Apr-2017	0
20-Mar-2017	9-Jul-2017	0
27-Mar-2017	13-Dec-2017	0
27-Mar-2017	8-Apr-2024	1
12-Apr-2017	23-Feb-2018	1
12-Apr-2017	15-Nov-2021	1
19-Apr-2017	29-Jul-2019	0
24-Apr-2017	25-Jul-2017	1
2-May-2017	1-Aug-2017	1
3-May-2017	9-Jan-2019	0
10-May-2017	27-Apr-2018	0
10-May-2017	11-Jan-2018	1
18-May-2017	9-Aug-2019	1
22-May-2017	15-Mar-2024	1
26-May-2017	15-Mar-2022	0
25-May-2017	16-Mar-2022	0
7-Jun-2017	23-Jul-2018	0
19-Jun-2017	7-Feb-2022	1
29-Jun-2017	10-Jan-2018	1
3-Jul-2017	7-Nov-2022	0
12-Jul-2017	8-Nov-2023	0
19-Jul-2017	30-Jul-2019	0
19-Jul-2017	16-Oct-2018	1
24-Jul-2017	30-Dec-2019	0
24-Jul-2017	25-Aug-2018	0
24-Aug-2017	15-May-2018	0
29-Aug-2017	15-Feb-2018	1
29-Aug-2017	13-May-2018	1
29-Aug-2017	27-Feb-2018	0
30-Aug-2017	25-Apr-2019	0
21-Sep-2017	18-Aug-2021	0
17-Oct-2017	15-Feb-2018	0
17-Oct-2017	16-Mar-2022	1
19-Oct-2017	20-Nov-2018	1
31-Oct-2017	21-Mar-2022	1
1-Nov-2017	23-Mar-2019	0
2-Nov-2017	7-Nov-2019	1
2-Nov-2017	30-Aug-2021	0
9-Nov-2017	20-May-2018	0
9-Nov-2017	25-Feb-2021	0
14-Nov-2017	15-Feb-2018	0
21-Nov-2017	18-Aug-2021	0
27-Nov-2017	15-Mar-2024	0
12-Dec-2017	29-Jan-2022	0
14-Dec-2017	21-Nov-2020	0
4-Jan-2018	29-Sep-2021	1
30-Jan-2018	14-Mar-2022	1
6-Feb-2018	7-Oct-2019	0
12-Feb-2018	23-Nov-2021	0
12-Feb-2018	4-Mar-2024	0
14-Feb-2018	8-Mar-2018	1
19-Feb-2018	26-Jun-2019	0
19-Feb-2018	5-Jun-2018	0
20-Feb-2018	13-Nov-2019	0
26-Feb-2018	27-Nov-2023	0
2-Mar-2018	26-Oct-2018	1
5-Mar-2018	30-Jul-2018	0
5-Mar-2018	13-Mar-2019	0
6-Mar-2018	27-Nov-2021	1
12-Mar-2018	31-May-2019	1
14-Mar-2018	7-Aug-2018	1
20-Mar-2018	2-Nov-2018	0
2-Apr-2018	1-Jun-2018	0
2-Apr-2018	4-Mar-2024	1
11-Apr-2018	10-Oct-2018	1
17-Apr-2018	13-Feb-2024	0
17-Apr-2018	5-Mar-2020	0
23-Apr-2018	1-Aug-2021	0
27-Apr-2018	1-Jun-2018	0
30-Apr-2018	14-Mar-2022	0
2-May-2018	5-Sep-2019	0
9-May-2018	15-Aug-2019	0
17-May-2018	16-Sep-2018	0
30-May-2018	27-Apr-2023	0
11-Jun-2018	27-Aug-2019	0
21-Jun-2018	20-Feb-2024	0
21-Jun-2018	11-Apr-2019	0
21-Jun-2018	8-Oct-2020	0
6-Jul-2018	14-May-2019	0
12-Jul-2018	10-Sep-2021	1
12-Jul-2018	31-Mar-2020	0
13-Jul-2018	17-Nov-2021	0
18-Jul-2018	28-Oct-2018	0
19-Jul-2018	10-Aug-2018	0
23-Jul-2018	11-Sep-2019	1
25-Jul-2018	30-Aug-2019	1
30-Jul-2018	9-Dec-2021	1
1-Aug-2018	21-Nov-2018	0
13-Aug-2018	7-Dec-2021	0
16-Aug-2018	26-Sep-2018	0
16-Aug-2018	9-Apr-2019	0
5-Sep-2018	22-Jan-2022	0
5-Sep-2018	15-Mar-2024	1
10-Sep-2018	1-Dec-2021	0
11-Sep-2018	2-Mar-2024	0
13-Sep-2018	29-Nov-2021	1
17-Sep-2018	15-Mar-2022	1
25-Sep-2018	10-Jul-2021	1
24-Sep-2018	28-Oct-2019	0
24-Sep-2018	4-Sep-2019	0
2-Oct-2018	21-Mar-2019	0
16-Oct-2018	21-Mar-2022	1
30-Oct-2018	13-Nov-2021	0
31-Oct-2018	1-Aug-2019	0
31-Oct-2018	3-Jan-2024	0
28-Nov-2018	13-Mar-2024	1
29-Nov-2018	7-Jan-2021	0
19-Dec-2018	17-Mar-2022	0
19-Dec-2018	27-Sep-2021	0
2-Jan-2019	30-Mar-2021	1
15-Jan-2019	22-Mar-2022	0
22-Jan-2019	7-Sep-2019	0
28-Jan-2019	21-Mar-2022	0
4-Feb-2019	18-Dec-2019	0
6-Feb-2019	10-May-2020	0
11-Feb-2019	23-Mar-2023	0
26-Feb-2019	10-Sep-2021	0
4-Mar-2019	10-Dec-2020	0
15-Mar-2019	16-Mar-2022	1
27-Mar-2019	8-Aug-2019	1
3-Apr-2019	20-Feb-2024	0
29-Apr-2019	7-Feb-2020	0
6-May-2019	9-Jun-2021	0
8-May-2019	21-Mar-2022	0
29-May-2019	21-Mar-2022	0
29-May-2019	6-Mar-2024	0
19-Jun-2019	23-Dec-2020	0
26-Jun-2019	10-Mar-2022	0
10-Jul-2019	20-Feb-2024	0
17-Jul-2019	15-Mar-2022	0
29-Jul-2019	28-Feb-2020	0
29-Jul-2019	16-Sep-2020	0
5-Aug-2019	11-Mar-2024	1
5-Aug-2019	17-Mar-2022	0
26-Aug-2019	1-Mar-2024	1
9-Sep-2019	3-Feb-2020	0
27-Sep-2019	23-Feb-2022	0
8-Oct-2019	18-Aug-2021	0
9-Oct-2019	20-Feb-2024	0
14-Oct-2019	21-Mar-2022	0
21-Oct-2019	21-Jan-2022	0
19-Nov-2019	29-Feb-2020	0
22-Nov-2019	23-Feb-2022	0
11-Feb-2020	18-Aug-2021	1
12-Feb-2020	16-Mar-2022	0
12-Feb-2020	13-Sep-2020	1
13-Feb-2020	29-Feb-2024	1
27-Feb-2020	17-Mar-2022	1
9-Mar-2020	14-Sep-2023	0
16-Mar-2020	16-Mar-2022	0
7-Jul-2020	5-Jul-2021	1
7-Jul-2020	2-Nov-2021	1
7-Jul-2020	26-Jan-2021	0
13-Jul-2020	12-May-2021	0
29-Jul-2020	21-Mar-2022	0
4-Aug-2020	17-Mar-2022	0
4-Aug-2020	14-Mar-2022	1
17-Aug-2020	22-Mar-2022	0
9-Sep-2020	9-Aug-2021	0
16-Sep-2020	16-Mar-2022	1
16-Sep-2020	18-Aug-2021	1
28-Sep-2020	23-Apr-2021	1
2-Oct-2020	28-Feb-2024	1
7-Oct-2020	2-Oct-2021	1
14-Oct-2020	13-Oct-2021	1
23-Oct-2020	19-Mar-2024	0
26-Oct-2020	16-Mar-2022	1
27-Oct-2020	2-Sep-2022	1
28-Oct-2020	24-Nov-2021	0
3-Nov-2020	22-Mar-2022	0
6-Nov-2020	22-Mar-2022	1
5-Nov-2020	9-Mar-2022	0
5-Nov-2020	21-Mar-2024	0
5-Nov-2020	16-Mar-2022	1
9-Nov-2020	1-Mar-2024	1
18-Nov-2020	13-Mar-2024	0
19-Nov-2020	19-Mar-2024	1
1-Dec-2020	16-Mar-2022	0
3-Dec-2020	9-Mar-2022	1
7-Dec-2020	14-Mar-2024	0
8-Dec-2020	9-Mar-2022	0
14-Dec-2020	16-Mar-2022	1
14-Dec-2020	19-Feb-2021	1
17-Dec-2020	10-Feb-2022	0
23-Dec-2020	7-Oct-2021	1
30-Dec-2020	28-Dec-2023	0
30-Dec-2020	8-Nov-2021	0
4-Jan-2021	16-Mar-2022	0
13-Jan-2021	14-Mar-2022	0
18-Jan-2021	22-Mar-2022	1
27-Jan-2021	10-Mar-2022	0
27-Jan-2021	17-Mar-2022	0
1-Feb-2021	21-Mar-2022	1
1-Feb-2021	2-Jul-2021	1
3-Feb-2021	19-Mar-2024	0
3-Feb-2021	25-Jan-2022	1
11-Feb-2021	18-Mar-2022	1
23-Feb-2021	21-Mar-2022	0
4-Mar-2021	21-Mar-2022	0
11-Mar-2021	9-Jul-2021	0
22-Mar-2021	22-Mar-2022	0
24-Mar-2021	21-Oct-2021	1
29-Mar-2021	11-Mar-2022	0
29-Mar-2021	4-Nov-2021	0
1-Apr-2021	14-Mar-2022	0
2-Apr-2021	2-Mar-2022	1
27-Apr-2021	19-Mar-2024	0
28-Apr-2021	10-Feb-2022	1
30-Apr-2021	24-Oct-2021	1
17-May-2021	14-Mar-2024	0
25-May-2021	11-Mar-2024	0
8-Jun-2021	6-Aug-2022	1
9-Jun-2021	19-Mar-2024	1
14-Jun-2021	3-Jun-2022	0
28-Jun-2021	20-Mar-2024	1
14-Jul-2021	6-Apr-2024	0
23-Jul-2021	6-May-2024	0
25-Aug-2021	9-May-2024	0
30-Aug-2021	30-Apr-2024	0
2-Sep-2021	26-Apr-2023	0
7-Sep-2021	10-Apr-2024	0
2-Sep-2021	17-Oct-2023	0
13-Sep-2021	25-Apr-2024	0
13-Apr-2022	26-Mar-2024	0
28-Sep-2022	23-Apr-2024	0
21-Sep-2016	3-May-2017		0
12-Oct-2016	1-Feb-2017		1
8-Nov-2016	30-Nov-2016		1
7-Nov-2016	13-May-2017		1
16-Nov-2016	8-Jul-2017		1
21-Nov-2016	10-Nov-2021		1
15-Dec-2016	29-Dec-2016		1
22-Dec-2016	22-Apr-2020		0
18-Jan-2017	15-Feb-2018		1
24-Jan-2017	25-Jul-2017		1
8-Feb-2017	24-Apr-2017		1
13-Feb-2017	3-Jun-2019		1
16-Feb-2017	3-Jul-2018		0
17-Apr-2017	29-Jul-2019		1
27-Apr-2017	19-Mar-2022		0
3-May-2017	13-Mar-2019		0
5-May-2017	2-Mar-2019		1
18-May-2017	29-Jul-2019		1
22-May-2017	25-Jul-2017		0
26-Jul-2017	29-Apr-2020		1
6-Sep-2017	29-Jul-2019		1
16-Sep-2017	6-Jul-2021		0
21-Sep-2017	14-Jun-2019		1
26-Sep-2017	15-Mar-2022		0
28-Sep-2017	31-Jan-2020		0
28-Sep-2017	17-Feb-2019		0
5-Oct-2017	18-Dec-2017		1
17-Oct-2017	15-Feb-2018		0
23-Oct-2017	23-Feb-2021		1
25-Oct-2017	21-Dec-2021		0
6-Nov-2017	20-Jul-2018		0
8-Nov-2017	26-Jan-2021		1
30-Nov-2017	18-Sep-2018		0
11-Dec-2017	14-Aug-2019		0
22-Feb-2018	5-Dec-2019		0
10-Apr-2018	6-Nov-2018		1
3-May-2018	11-Jun-2020		1
29-May-2018	27-Dec-2021		0
13-Jul-2018	14-Oct-2018		1
24-Jul-2018	30-Oct-2018		0
2-Aug-2018	27-Dec-2019		1
28-Aug-2018	16-Feb-2021		1
17-Sep-2018	27-Aug-2019		0
1-Oct-2018	21-Mar-2022		0
1-Nov-2018	28-May-2020		0
11-Dec-2018	10-Sep-2021		0
14-Jan-2019	22-Mar-2022		0
11-Feb-2019	15-Sep-2019		0
25-Feb-2019	17-Mar-2022		0
25-Feb-2019	27-Jan-2020		0
6-Mar-2019	14-Aug-2019		0
6-May-2019	18-Mar-2022		0
13-Jun-2019	1-Sep-2019		0
24-Jun-2019	25-Aug-2021		1
24-Jul-2019	13-Apr-2020		0
30-Jul-2019	1-Oct-2019		1
30-Jul-2019	20-Mar-2022		1
9-Sep-2019	18-Mar-2022		0
27-Sep-2019	12-Dec-2023		0
19-Feb-2020	10-Mar-2022		1
2-Mar-2020	21-Mar-2022		1
9-Mar-2020	8-Jun-2023		1
16-Mar-2020	5-Mar-2024		0
14-Aug-2020	19-Feb-2021		1
25-Aug-2020	13-Oct-2021		1
30-Sep-2020	28-Oct-2021		0
7-Oct-2020	1-May-2021		1
13-Oct-2020	15-Dec-2021		1
15-Oct-2020	18-Mar-2022		0
19-Oct-2020	19-Jan-2022		0
21-Oct-2020	18-Mar-2022		1
30-Oct-2020	8-Dec-2023		1
9-Nov-2020	7-Mar-2022		0
12-Nov-2020	29-Dec-2022		0
7-Dec-2020	19-Jan-2022		0
8-Jan-2021	1-Oct-2021		0
3-Feb-2021	22-Nov-2021		1
1-Mar-2021	14-Mar-2022		1
12-Mar-2021	17-Mar-2022		0
5-May-2021	17-Mar-2022		0
19-May-2021	25-Aug-2021		1
3-Aug-2021	9-Apr-2024		0
28-Jul-2021	7-Jun-2023		0
14-Sep-2021	15-Jun-2023		1
6-Dec-2021	30-Apr-2024		1

## Sheet: Figure_1F_heterotypic
Study Enrollment	Last Follow Up	Heterotypic Cluster Negative Survival	Heterotypic Cluster Positive Survival				"1" indicates patient death, "0" indicates patient alive at last follow up
25-Jan-2017	8-Jul-2021	1
15-Feb-2017	2-Apr-2021	1
6-Apr-2017	25-Feb-2019	1
31-Jul-2017	11-Jan-2019	1
16-Oct-2017	2-Jan-2018	1
30-Jan-2018	29-Aug-2019	0
31-Jan-2018	28-Sep-2021	1
25-Jul-2018	18-Mar-2022	0
6-Feb-2019	9-Dec-2019	0
27-Feb-2020	8-Nov-2020	1
9-Sep-2020	29-Sep-2021	1
22-Oct-2020	8-Mar-2024	0
8-Feb-2021	14-Mar-2022	0
3-May-2021	2-Sep-2021	0
7-May-2021	27-Oct-2021	0
30-Nov-2021	8-May-2024	0
12-Sep-2016	1-Apr-2017	1
19-Sep-2016	31-Jul-2019	1
19-Sep-2016	9-Sep-2016	0
21-Sep-2016	31-Jul-2019	0
4-Oct-2016	22-Apr-2020	0
28-Oct-2016	22-Mar-2022	0
31-Oct-2016	17-Feb-2022	0
31-Oct-2016	12-Nov-2021	0
14-Nov-2016	4-May-2021	1
17-Nov-2016	30-Oct-2023	1
22-Nov-2016	3-Jan-2018	1
5-Dec-2016	1-Jun-2023	1
5-Dec-2016	22-Feb-2022	1
19-Dec-2016	2-Mar-2024	1
9-Jan-2017	14-Nov-2017	1
9-Jan-2017	12-Mar-2024	1
17-Jan-2017	29-Jul-2019	0
17-Jan-2017	14-Jan-2018	1
24-Jan-2017	12-Aug-2019	0
8-Feb-2017	28-May-2017	1
8-Feb-2017	18-Sep-2019	0
13-Feb-2017	20-Dec-2021	1
13-Feb-2017	18-Oct-2018	1
16-Feb-2017	2-Oct-2018	0
20-Feb-2017	10-Mar-2022	0
1-Mar-2017	22-Mar-2022	0
16-Mar-2017	18-May-2021	0
16-Mar-2017	25-Apr-2017	0
16-Mar-2017	5-Apr-2017	0
20-Mar-2017	9-Jul-2017	0
27-Mar-2017	13-Dec-2017	0
27-Mar-2017	8-Apr-2024	1
12-Apr-2017	23-Feb-2018	1
12-Apr-2017	15-Nov-2021	1
19-Apr-2017	29-Jul-2019	0
24-Apr-2017	25-Jul-2017	1
2-May-2017	1-Aug-2017	1
3-May-2017	9-Jan-2019	0
10-May-2017	27-Apr-2018	0
10-May-2017	11-Jan-2018	1
18-May-2017	9-Aug-2019	1
22-May-2017	15-Mar-2024	1
26-May-2017	15-Mar-2022	0
25-May-2017	16-Mar-2022	0
7-Jun-2017	23-Jul-2018	0
19-Jun-2017	7-Feb-2022	1
29-Jun-2017	10-Jan-2018	1
3-Jul-2017	7-Nov-2022	0
12-Jul-2017	8-Nov-2023	0
19-Jul-2017	30-Jul-2019	0
19-Jul-2017	16-Oct-2018	1
24-Jul-2017	30-Dec-2019	0
24-Jul-2017	25-Aug-2018	0
24-Aug-2017	15-May-2018	0
29-Aug-2017	15-Feb-2018	1
29-Aug-2017	13-May-2018	1
29-Aug-2017	27-Feb-2018	0
30-Aug-2017	25-Apr-2019	0
21-Sep-2017	18-Aug-2021	0
17-Oct-2017	15-Feb-2018	0
17-Oct-2017	16-Mar-2022	1
19-Oct-2017	20-Nov-2018	1
31-Oct-2017	21-Mar-2022	1
1-Nov-2017	23-Mar-2019	0
2-Nov-2017	7-Nov-2019	1
2-Nov-2017	30-Aug-2021	0
9-Nov-2017	20-May-2018	0
9-Nov-2017	25-Feb-2021	0
14-Nov-2017	15-Feb-2018	0
21-Nov-2017	18-Aug-2021	0
27-Nov-2017	15-Mar-2024	0
12-Dec-2017	29-Jan-2022	0
14-Dec-2017	21-Nov-2020	0
4-Jan-2018	29-Sep-2021	1
30-Jan-2018	14-Mar-2022	1
6-Feb-2018	7-Oct-2019	0
12-Feb-2018	23-Nov-2021	0
12-Feb-2018	4-Mar-2024	0
14-Feb-2018	8-Mar-2018	1
19-Feb-2018	26-Jun-2019	0
19-Feb-2018	5-Jun-2018	0
20-Feb-2018	13-Nov-2019	0
26-Feb-2018	27-Nov-2023	0
2-Mar-2018	26-Oct-2018	1
5-Mar-2018	30-Jul-2018	0
5-Mar-2018	13-Mar-2019	0
6-Mar-2018	27-Nov-2021	1
12-Mar-2018	31-May-2019	1
14-Mar-2018	7-Aug-2018	1
20-Mar-2018	2-Nov-2018	0
2-Apr-2018	1-Jun-2018	0
2-Apr-2018	4-Mar-2024	1
11-Apr-2018	10-Oct-2018	1
17-Apr-2018	13-Feb-2024	0
17-Apr-2018	5-Mar-2020	0
23-Apr-2018	1-Aug-2021	0
27-Apr-2018	1-Jun-2018	0
30-Apr-2018	14-Mar-2022	0
2-May-2018	5-Sep-2019	0
9-May-2018	15-Aug-2019	0
17-May-2018	16-Sep-2018	0
30-May-2018	27-Apr-2023	0
11-Jun-2018	27-Aug-2019	0
21-Jun-2018	20-Feb-2024	0
21-Jun-2018	11-Apr-2019	0
21-Jun-2018	8-Oct-2020	0
6-Jul-2018	14-May-2019	0
12-Jul-2018	10-Sep-2021	1
12-Jul-2018	31-Mar-2020	0
13-Jul-2018	17-Nov-2021	0
18-Jul-2018	28-Oct-2018	0
19-Jul-2018	10-Aug-2018	0
23-Jul-2018	11-Sep-2019	1
25-Jul-2018	30-Aug-2019	1
30-Jul-2018	9-Dec-2021	1
1-Aug-2018	21-Nov-2018	0
13-Aug-2018	7-Dec-2021	0
16-Aug-2018	26-Sep-2018	0
16-Aug-2018	9-Apr-2019	0
5-Sep-2018	22-Jan-2022	0
5-Sep-2018	15-Mar-2024	1
10-Sep-2018	1-Dec-2021	0
11-Sep-2018	2-Mar-2024	0
13-Sep-2018	29-Nov-2021	1
17-Sep-2018	15-Mar-2022	1
25-Sep-2018	10-Jul-2021	1
24-Sep-2018	28-Oct-2019	0
24-Sep-2018	4-Sep-2019	0
2-Oct-2018	21-Mar-2019	0
16-Oct-2018	21-Mar-2022	1
30-Oct-2018	13-Nov-2021	0
31-Oct-2018	1-Aug-2019	0
31-Oct-2018	3-Jan-2024	0
28-Nov-2018	13-Mar-2024	1
29-Nov-2018	7-Jan-2021	0
19-Dec-2018	17-Mar-2022	0
19-Dec-2018	27-Sep-2021	0
2-Jan-2019	30-Mar-2021	1
15-Jan-2019	22-Mar-2022	0
22-Jan-2019	7-Sep-2019	0
28-Jan-2019	21-Mar-2022	0
4-Feb-2019	18-Dec-2019	0
6-Feb-2019	10-May-2020	0
11-Feb-2019	23-Mar-2023	0
26-Feb-2019	10-Sep-2021	0
4-Mar-2019	10-Dec-2020	0
15-Mar-2019	16-Mar-2022	1
27-Mar-2019	8-Aug-2019	1
3-Apr-2019	20-Feb-2024	0
29-Apr-2019	7-Feb-2020	0
6-May-2019	9-Jun-2021	0
8-May-2019	21-Mar-2022	0
29-May-2019	21-Mar-2022	0
29-May-2019	6-Mar-2024	0
19-Jun-2019	23-Dec-2020	0
26-Jun-2019	10-Mar-2022	0
10-Jul-2019	20-Feb-2024	0
17-Jul-2019	15-Mar-2022	0
29-Jul-2019	28-Feb-2020	0
29-Jul-2019	16-Sep-2020	0
5-Aug-2019	11-Mar-2024	1
5-Aug-2019	17-Mar-2022	0
26-Aug-2019	1-Mar-2024	1
9-Sep-2019	3-Feb-2020	0
27-Sep-2019	23-Feb-2022	0
8-Oct-2019	18-Aug-2021	0
9-Oct-2019	20-Feb-2024	0
14-Oct-2019	21-Mar-2022	0
21-Oct-2019	21-Jan-2022	0
19-Nov-2019	29-Feb-2020	0
22-Nov-2019	23-Feb-2022	0
11-Feb-2020	18-Aug-2021	1
12-Feb-2020	16-Mar-2022	0
12-Feb-2020	13-Sep-2020	1
13-Feb-2020	29-Feb-2024	1
27-Feb-2020	17-Mar-2022	1
9-Mar-2020	14-Sep-2023	0
16-Mar-2020	16-Mar-2022	0
7-Jul-2020	5-Jul-2021	1
7-Jul-2020	2-Nov-2021	1
7-Jul-2020	26-Jan-2021	0
13-Jul-2020	12-May-2021	0
29-Jul-2020	21-Mar-2022	0
4-Aug-2020	17-Mar-2022	0
4-Aug-2020	14-Mar-2022	1
17-Aug-2020	22-Mar-2022	0
9-Sep-2020	9-Aug-2021	0
16-Sep-2020	16-Mar-2022	1
16-Sep-2020	18-Aug-2021	1
28-Sep-2020	23-Apr-2021	1
2-Oct-2020	28-Feb-2024	1
7-Oct-2020	2-Oct-2021	1
14-Oct-2020	13-Oct-2021	1
23-Oct-2020	19-Mar-2024	0
26-Oct-2020	16-Mar-2022	1
27-Oct-2020	2-Sep-2022	1
28-Oct-2020	24-Nov-2021	0
3-Nov-2020	22-Mar-2022	0
6-Nov-2020	22-Mar-2022	1
5-Nov-2020	9-Mar-2022	0
5-Nov-2020	21-Mar-2024	0
5-Nov-2020	16-Mar-2022	1
9-Nov-2020	1-Mar-2024	1
18-Nov-2020	13-Mar-2024	0
19-Nov-2020	19-Mar-2024	1
1-Dec-2020	16-Mar-2022	0
3-Dec-2020	9-Mar-2022	1
7-Dec-2020	14-Mar-2024	0
8-Dec-2020	9-Mar-2022	0
14-Dec-2020	16-Mar-2022	1
14-Dec-2020	19-Feb-2021	1
17-Dec-2020	10-Feb-2022	0
23-Dec-2020	7-Oct-2021	1
30-Dec-2020	28-Dec-2023	0
30-Dec-2020	8-Nov-2021	0
4-Jan-2021	16-Mar-2022	0
13-Jan-2021	14-Mar-2022	0
18-Jan-2021	22-Mar-2022	1
27-Jan-2021	10-Mar-2022	0
27-Jan-2021	17-Mar-2022	0
1-Feb-2021	21-Mar-2022	1
1-Feb-2021	2-Jul-2021	1
3-Feb-2021	19-Mar-2024	0
3-Feb-2021	25-Jan-2022	1
11-Feb-2021	18-Mar-2022	1
23-Feb-2021	21-Mar-2022	0
4-Mar-2021	21-Mar-2022	0
11-Mar-2021	9-Jul-2021	0
22-Mar-2021	22-Mar-2022	0
24-Mar-2021	21-Oct-2021	1
29-Mar-2021	11-Mar-2022	0
29-Mar-2021	4-Nov-2021	0
1-Apr-2021	14-Mar-2022	0
2-Apr-2021	2-Mar-2022	1
27-Apr-2021	19-Mar-2024	0
28-Apr-2021	10-Feb-2022	1
30-Apr-2021	24-Oct-2021	1
17-May-2021	14-Mar-2024	0
25-May-2021	11-Mar-2024	0
8-Jun-2021	6-Aug-2022	1
9-Jun-2021	19-Mar-2024	1
14-Jun-2021	3-Jun-2022	0
28-Jun-2021	20-Mar-2024	1
14-Jul-2021	6-Apr-2024	0
23-Jul-2021	6-May-2024	0
25-Aug-2021	9-May-2024	0
30-Aug-2021	30-Apr-2024	0
2-Sep-2021	26-Apr-2023	0
7-Sep-2021	10-Apr-2024	0
2-Sep-2021	17-Oct-2023	0
13-Sep-2021	25-Apr-2024	0
13-Apr-2022	26-Mar-2024	0
28-Sep-2022	23-Apr-2024	0
21-Sep-2016	3-May-2017		0
12-Oct-2016	1-Feb-2017		1
8-Nov-2016	30-Nov-2016		1
7-Nov-2016	13-May-2017		1
16-Nov-2016	8-Jul-2017		1
21-Nov-2016	10-Nov-2021		1
15-Dec-2016	29-Dec-2016		1
22-Dec-2016	22-Apr-2020		0
18-Jan-2017	15-Feb-2018		1
24-Jan-2017	25-Jul-2017		1
8-Feb-2017	24-Apr-2017		1
13-Feb-2017	3-Jun-2019		1
16-Feb-2017	3-Jul-2018		0
17-Apr-2017	29-Jul-2019		1
27-Apr-2017	19-Mar-2022		0
3-May-2017	13-Mar-2019		0
5-May-2017	2-Mar-2019		1
18-May-2017	29-Jul-2019		1
22-May-2017	25-Jul-2017		0
26-Jul-2017	29-Apr-2020		1
6-Sep-2017	29-Jul-2019		1
16-Sep-2017	6-Jul-2021		0
21-Sep-2017	14-Jun-2019		1
26-Sep-2017	15-Mar-2022		0
28-Sep-2017	31-Jan-2020		0
28-Sep-2017	17-Feb-2019		0
5-Oct-2017	18-Dec-2017		1
17-Oct-2017	15-Feb-2018		0
23-Oct-2017	23-Feb-2021		1
25-Oct-2017	21-Dec-2021		0
6-Nov-2017	20-Jul-2018		0
8-Nov-2017	26-Jan-2021		1
30-Nov-2017	18-Sep-2018		0
11-Dec-2017	14-Aug-2019		0
22-Feb-2018	5-Dec-2019		0
10-Apr-2018	6-Nov-2018		1
3-May-2018	11-Jun-2020		1
29-May-2018	27-Dec-2021		0
13-Jul-2018	14-Oct-2018		1
24-Jul-2018	30-Oct-2018		0
2-Aug-2018	27-Dec-2019		1
28-Aug-2018	16-Feb-2021		1
17-Sep-2018	27-Aug-2019		0
1-Oct-2018	21-Mar-2022		0
1-Nov-2018	28-May-2020		0
11-Dec-2018	10-Sep-2021		0
14-Jan-2019	22-Mar-2022		0
11-Feb-2019	15-Sep-2019		0
25-Feb-2019	17-Mar-2022		0
25-Feb-2019	27-Jan-2020		0
6-Mar-2019	14-Aug-2019		0
6-May-2019	18-Mar-2022		0
13-Jun-2019	1-Sep-2019		0
24-Jun-2019	25-Aug-2021		1
24-Jul-2019	13-Apr-2020		0
30-Jul-2019	1-Oct-2019		1
30-Jul-2019	20-Mar-2022		1
9-Sep-2019	18-Mar-2022		0
27-Sep-2019	12-Dec-2023		0
19-Feb-2020	10-Mar-2022		1
2-Mar-2020	21-Mar-2022		1
9-Mar-2020	8-Jun-2023		1
16-Mar-2020	5-Mar-2024		0
14-Aug-2020	19-Feb-2021		1
25-Aug-2020	13-Oct-2021		1
30-Sep-2020	28-Oct-2021		0
7-Oct-2020	1-May-2021		1
13-Oct-2020	15-Dec-2021		1
15-Oct-2020	18-Mar-2022		0
19-Oct-2020	19-Jan-2022		0
21-Oct-2020	18-Mar-2022		1
30-Oct-2020	8-Dec-2023		1
9-Nov-2020	7-Mar-2022		0
12-Nov-2020	29-Dec-2022		0
7-Dec-2020	19-Jan-2022		0
8-Jan-2021	1-Oct-2021		0
3-Feb-2021	22-Nov-2021		1
1-Mar-2021	14-Mar-2022		1
12-Mar-2021	17-Mar-2022		0
5-May-2021	17-Mar-2022		0
19-May-2021	25-Aug-2021		1
3-Aug-2021	9-Apr-2024		0
28-Jul-2021	7-Jun-2023		0
14-Sep-2021	15-Jun-2023		1
6-Dec-2021	30-Apr-2024		1
27-Sep-2016	8-Nov-2016		0
11-Oct-2016	12-Aug-2017		0
25-Oct-2016	25-Jun-2017		0
25-Oct-2016	3-Apr-2017		1
8-Mar-2017	21-Mar-2022		1
21-Aug-2017	20-Nov-2023		1
23-Aug-2017	29-Apr-2018		1
28-Sep-2017	9-Apr-2020		1
28-Sep-2017	7-May-2018		1
13-Oct-2017	22-Mar-2022		1
26-Feb-2018	6-Mar-2018		0
5-Mar-2018	10-Jul-2023		0
15-Mar-2018	21-Jun-2020		0
29-Mar-2018	15-Mar-2024		1
24-Apr-2018	23-Apr-2020		0
8-Jun-2018	17-Mar-2022		1
5-Sep-2018	8-Dec-2021		0
13-Nov-2018	21-Mar-2022		0
5-Mar-2019	31-Oct-2020		0
22-Apr-2019	9-Oct-2020		0
25-Apr-2019	11-Aug-2021		0
29-Apr-2019	5-Aug-2021		0
13-Jun-2019	22-Mar-2022		0
11-Sep-2019	15-Mar-2024		0
13-Sep-2019	29-Sep-2021		0
19-Oct-2019	7-Mar-2022		0
13-Feb-2020	22-Dec-2020		1
19-Feb-2020	18-Sep-2020		1
1-Jul-2020	19-Oct-2020		1
7-Jul-2020	14-Mar-2022		1
5-Oct-2020	3-Feb-2022		1
15-Oct-2020	17-Mar-2022		1
7-Dec-2020	21-Mar-2022		1
8-Dec-2020	18-Mar-2022		0
3-Feb-2021	28-Feb-2024		1
2-Mar-2021	17-Jan-2024		0
15-Apr-2021	21-Mar-2022		0
3-Aug-2021	6-Jul-2023		0
12-Oct-2021	7-May-2024		0

## Sheet: Figure_1G
Study Enrollment	Last Follow Up	Black Hetero+ Survival	Black Hetero- Survival	White Hetero+ Survival	White Hetero- Survival		"1" indicates patient death, "0" indicates patient alive at last follow up
21-Sep-2016	6-May-2017	1
25-Oct-2016	3-Apr-2017	1
8-Mar-2017	22-Mar-2022	0
5-May-2017	9-Jan-2019	1
16-Sep-2017	27-Feb-2018	0
13-Oct-2017	10-Apr-2020	1
17-Oct-2017	7-May-2018	1
24-Apr-2018	10-Oct-2018	1
5-Sep-2018	27-Dec-2019	1
1-Nov-2018	21-Mar-2019	0
11-Dec-2018	3-Jan-2024	0
13-Jun-2019	5-Aug-2021	1
24-Jul-2019	1-Sep-2019	1
11-Sep-2019	1-Oct-2019	0
12-Feb-2020	4-May-2020	1
28-Sep-2020	19-Feb-2021	1
7-Oct-2020	16-Oct-2021	1
7-Oct-2020	29-Sep-2021	0
28-Oct-2020	16-Oct-2021	1
3-Feb-2021	7-Oct-2021	1
1-Mar-2021	14-Mar-2022	0
5-May-2021	9-Jul-2021	0
14-Sep-2021	21-Jan-2022	1
28-Feb-2023	17-Oct-2023	0
23-Mar-2023	21-Jun-2023	1
4-Oct-2016	22-Apr-2020		0
17-Jan-2017	14-Jan-2018		1
25-Jan-2017	5-Aug-2021		1
27-Mar-2017	9-Jul-2017		1
2-May-2017	25-Jul-2017		1
7-Jun-2017	15-Mar-2022		0
29-Jun-2017	13-Nov-2023		1
29-Aug-2017	29-Apr-2018		1
17-Apr-2018	1-Jun-2018		0
17-Apr-2018	4-Mar-2024		0
17-May-2018	15-May-2022		1
5-Sep-2018	7-Dec-2021		0
25-Sep-2018	15-Mar-2024		0
2-Oct-2018	15-Mar-2022		0
16-Oct-2018	10-Jul-2021		1
30-Oct-2018	1-Nov-2019		1
28-Nov-2018	13-Nov-2021		1
6-Feb-2019	22-Mar-2022		0
26-Feb-2019	15-Jan-2020		1
26-Jun-2019	21-Mar-2022		0
5-Aug-2019	20-Feb-2024		0
27-Sep-2019	1-Mar-2024		0
8-Oct-2019	18-Mar-2022		0
19-Oct-2019	15-Mar-2024		0
20-Jan-2020	22-Dec-2023		0
13-Feb-2020	16-Mar-2022		0
5-Oct-2020	14-Mar-2022		0
22-Oct-2020	28-Feb-2024		0
23-Oct-2020	2-Oct-2021		0
14-Dec-2020	29-Dec-2022		0
23-Dec-2020	19-Mar-2024		0
30-Dec-2020	9-Mar-2022		0
1-Feb-2021	19-Feb-2021		0
29-Mar-2021	28-Feb-2024		0
17-May-2021	22-Mar-2022		0
2-Sep-2021	6-Aug-2022		1
28-Sep-2022	20-Mar-2024		0
8-Feb-2023	26-Apr-2023		0
23-Mar-2023	15-Jun-2023		0
17-Jul-2023	8-May-2024			0
27-Sep-2016	8-Nov-2016			1
11-Oct-2016	12-Aug-2017			1
12-Oct-2016	1-Feb-2017			1
25-Oct-2016	26-Jun-2017			1
8-Nov-2016	30-Nov-2016			1
7-Nov-2016	13-May-2017			1
16-Nov-2016	8-Jul-2017			1
21-Nov-2016	4-Dec-2021			0
22-Dec-2016	22-Apr-2020			0
9-Jan-2017	12-Mar-2024			1
24-Jan-2017	25-Jul-2017			1
8-Feb-2017	24-Apr-2017			1
13-Feb-2017	3-Jun-2019			1
16-Feb-2017	27-Apr-2022			1
20-Feb-2017	7-Jul-2018			1
17-Apr-2017	7-May-2018			0
27-Apr-2017	29-Jul-2019			1
3-May-2017	1-Aug-2017			1
18-May-2017	27-Apr-2018			0
22-May-2017	9-Aug-2019			1
26-Jul-2017	16-Oct-2018			1
23-Aug-2017	11-Jan-2019			1
6-Sep-2017	13-May-2018			1
21-Sep-2017	25-Apr-2019			1
26-Sep-2017	6-Jul-2021			1
28-Sep-2017	21-Sep-2019			0
28-Sep-2017	18-Aug-2021			0
28-Sep-2017	15-Mar-2022			1
28-Sep-2017	31-Jan-2020			1
16-Oct-2017	18-Dec-2017			1
17-Oct-2017	7-Jul-2023			1
23-Oct-2017	20-Jul-2018			0
25-Oct-2017	16-Mar-2022			0
30-Nov-2017	15-Feb-2018			0
11-Dec-2017	18-Aug-2021			1
30-Jan-2018	14-Apr-2019			1
31-Jan-2018	21-Nov-2020			1
26-Feb-2018	5-Jun-2018			1
2-Mar-2018	13-Nov-2019			0
15-Mar-2018	10-Jul-2023			0
29-Mar-2018	31-May-2019			1
2-Apr-2018	21-Jun-2020			1
10-Apr-2018	2-Nov-2018			0
3-May-2018	23-Apr-2020			1
29-May-2018	5-Sep-2019			1
13-Jul-2018	11-Apr-2019			0
19-Jul-2018	10-Sep-2021			1
25-Jul-2018	15-Apr-2024			0
5-Sep-2018	21-Nov-2018			0
17-Sep-2018	22-Jan-2022			0
13-Nov-2018	21-Mar-2022			0
14-Jan-2019	10-Sep-2021			0
11-Feb-2019	7-Sep-2019			1
25-Feb-2019	17-May-2019			1
6-Mar-2019	15-Sep-2019			0
5-Mar-2019	23-Mar-2023			0
22-Apr-2019	10-Sep-2021			1
25-Apr-2019	10-Dec-2020			1
6-May-2019	26-Aug-2019			1
13-Jun-2019	7-Feb-2020			0
24-Jun-2019	18-Mar-2022			1
30-Jul-2019	25-Aug-2021			0
30-Jul-2019	10-Mar-2022			0
13-Sep-2019	20-Mar-2022			0
27-Sep-2019	17-Mar-2022			1
29-Jan-2020	13-Mar-2020			0
31-Jan-2020	20-Mar-2022			1
3-Feb-2020	20-Apr-2020			1
5-Feb-2020	9-Feb-2022			0
13-Feb-2020	17-Mar-2022			0
19-Feb-2020	22-Mar-2022			1
27-Feb-2020	13-Sep-2020			1
2-Mar-2020	28-Jan-2021			0
16-Mar-2020	10-Mar-2022			1
7-Jul-2020	20-May-2021			1
4-Aug-2020	19-Oct-2020			0
17-Aug-2020	14-Mar-2022			0
25-Aug-2020	2-Nov-2021			0
14-Oct-2020	16-Mar-2022			0
15-Oct-2020	18-Aug-2021			1
15-Oct-2020	3-Feb-2022			0
19-Oct-2020	23-Apr-2021			0
5-Nov-2020	18-Mar-2022			0
5-Nov-2020	19-Mar-2024			0
7-Dec-2020	9-Mar-2022			0
7-Dec-2020	21-Mar-2024			1
3-Feb-2021	6-Apr-2022			1
8-Feb-2021	8-Nov-2021			1
23-Feb-2021	6-Oct-2021			0
2-Mar-2021	22-Mar-2022			0
12-Mar-2021	21-Mar-2022			0
15-Apr-2021	18-Mar-2022			1
19-May-2021	25-Oct-2021			0
25-May-2021	11-Mar-2022			1
3-Aug-2021	2-Sep-2021			0
28-Jul-2021	17-Mar-2022			0
12-Oct-2021	22-May-2024			0
30-Nov-2021	19-Mar-2024			1
19-Oct-2022	24-Dec-2022			0
10-Nov-2022	7-Jun-2023			0
22-Nov-2022	6-Jul-2023			0
6-Dec-2022	3-May-2024			0
10-Nov-2022	23-Apr-2024				1
12-Sep-2016	1-Apr-2017				1
19-Sep-2016	6-Oct-2021				0
19-Sep-2016	9-Sep-2016				0
21-Sep-2016	31-Jul-2019				0
28-Oct-2016	22-Mar-2022				0
31-Oct-2016	17-Feb-2022				1
31-Oct-2016	7-May-2024				1
14-Nov-2016	4-Jun-2021				0
17-Nov-2016	30-Oct-2023				1
22-Nov-2016	3-Jan-2018				0
5-Dec-2016	1-Jun-2023				0
5-Dec-2016	22-Feb-2022				0
19-Dec-2016	2-Mar-2024				1
24-Jan-2017	26-May-2020				1
8-Feb-2017	28-May-2017				1
8-Feb-2017	16-Feb-2020				1
13-Feb-2017	11-Mar-2023				1
13-Feb-2017	18-Oct-2018				1
15-Feb-2017	3-Apr-2021				1
16-Feb-2017	2-Oct-2018				0
1-Mar-2017	10-Mar-2022				0
16-Mar-2017	21-Mar-2022				1
16-Mar-2017	18-May-2021				1
16-Mar-2017	25-Apr-2017				1
27-Mar-2017	17-Dec-2017				0
6-Apr-2017	8-Apr-2024				1
12-Apr-2017	6-May-2020				1
12-Apr-2017	25-Feb-2019				1
19-Apr-2017	21-Nov-2021				0
24-Apr-2017	29-Jul-2019				0
3-May-2017	19-Mar-2022				1
10-May-2017	6-Apr-2019				1
10-May-2017	2-Mar-2019				1
18-May-2017	11-Jan-2018				0
26-May-2017	15-Mar-2024				1
25-May-2017	20-Sep-2021				0
19-Jun-2017	16-Mar-2022				1
3-Jul-2017	30-Jul-2018				0
12-Jul-2017	7-Feb-2022				0
19-Jul-2017	10-Jan-2018				0
24-Jul-2017	8-Nov-2023				0
24-Jul-2017	30-Jul-2019				1
31-Jul-2017	30-Dec-2019				1
24-Aug-2017	7-May-2020				0
29-Aug-2017	20-Nov-2023				1
29-Aug-2017	15-May-2018				0
30-Aug-2017	15-Feb-2018				1
21-Sep-2017	12-Apr-2018				0
17-Oct-2017	15-Feb-2018				0
19-Oct-2017	2-Jan-2018				1
31-Oct-2017	20-Nov-2018				0
2-Nov-2017	21-Dec-2021				0
2-Nov-2017	21-Mar-2022				1
9-Nov-2017	21-Oct-2021				1
9-Nov-2017	21-Jul-2018				1
14-Nov-2017	26-Jan-2021				1
21-Nov-2017	20-May-2018				0
27-Nov-2017	25-Feb-2021				0
14-Dec-2017	18-Sep-2018				1
4-Jan-2018	4-Sep-2019				1
30-Jan-2018	7-Jun-2021				0
6-Feb-2018	29-Sep-2021				0
12-Feb-2018	29-Aug-2019				0
12-Feb-2018	14-Mar-2022				1
14-Feb-2018	19-Oct-2021				0
19-Feb-2018	7-Oct-2019				1
19-Feb-2018	30-Nov-2021				0
20-Feb-2018	4-Mar-2024				1
26-Feb-2018	26-Jun-2019				0
5-Mar-2018	5-Dec-2019				0
5-Mar-2018	27-Nov-2023				1
6-Mar-2018	26-Oct-2018				1
12-Mar-2018	31-Jul-2018				1
14-Mar-2018	13-Mar-2019				1
20-Mar-2018	1-Dec-2021				0
2-Apr-2018	7-Aug-2018				1
23-Apr-2018	6-Nov-2018				0
27-Apr-2018	13-Feb-2024				0
30-Apr-2018	5-Mar-2020				0
2-May-2018	1-Aug-2021				0
9-May-2018	1-Jun-2018				1
30-May-2018	7-Sep-2020				0
21-Jun-2018	27-Dec-2021				0
21-Jun-2018	27-Apr-2023				0
6-Jul-2018	17-Mar-2022				1
12-Jul-2018	7-May-2020				1
18-Jul-2018	23-Jun-2019				1
23-Jul-2018	4-Apr-2020				0
25-Jul-2018	17-Nov-2021				1
30-Jul-2018	28-Oct-2018				0
1-Aug-2018	10-Aug-2018				0
2-Aug-2018	11-Sep-2019				0
16-Aug-2018	18-Mar-2022				1
16-Aug-2018	30-Aug-2019				0
28-Aug-2018	9-Dec-2021				0
10-Sep-2018	26-Sep-2018				0
11-Sep-2018	9-Apr-2019				1
13-Sep-2018	20-Feb-2021				0
24-Sep-2018	1-Dec-2021				0
31-Oct-2018	4-Sep-2019				0
31-Oct-2018	21-Mar-2022				0
29-Nov-2018	1-Aug-2019				0
19-Dec-2018	28-May-2020				0
19-Dec-2018	21-Mar-2022				0
2-Jan-2019	13-Mar-2024				0
15-Jan-2019	7-Jan-2021				1
4-Feb-2019	30-Mar-2021				0
11-Feb-2019	21-Mar-2022				1
4-Mar-2019	10-May-2020				1
15-Mar-2019	5-Nov-2020				0
27-Mar-2019	17-Mar-2022				0
29-Apr-2019	16-Mar-2022				1
6-May-2019	6-Nov-2020				0
8-May-2019	20-Feb-2024				1
29-May-2019	11-Aug-2021				1
19-Jun-2019	9-Jun-2021				0
10-Jul-2019	21-Mar-2022				0
17-Jul-2019	6-Mar-2024				0
29-Jul-2019	22-Mar-2022				0
29-Jul-2019	23-Dec-2020				0
5-Aug-2019	15-Mar-2022				0
9-Sep-2019	16-Sep-2020				1
14-Oct-2019	29-Sep-2021				0
19-Nov-2019	12-Dec-2023				0
22-Nov-2019	18-Aug-2021				0
18-Nov-2019	20-Feb-2024				0
2-Dec-2019	7-Mar-2022				0
2-Dec-2019	21-Mar-2022				0
4-Dec-2019	21-Jan-2022				1
12-Dec-2019	29-Feb-2020				0
19-Dec-2019	23-Feb-2022				1
8-Jan-2020	7-May-2021				0
13-Jan-2020	21-Mar-2022				0
13-Jan-2020	23-Jan-2020				0
31-Jan-2020	28-Nov-2020				1
11-Feb-2020	2-May-2021				0
12-Feb-2020	18-Aug-2021				0
19-Feb-2020	18-Aug-2021				0
27-Feb-2020	16-Mar-2022				1
9-Mar-2020	30-Aug-2023				0
9-Mar-2020	29-Feb-2024				1
7-Jul-2020	8-Nov-2020				0
7-Jul-2020	21-Mar-2022				0
7-Jul-2020	8-Jun-2023				0
13-Jul-2020	14-Sep-2023				0
29-Jul-2020	16-Mar-2022				0
4-Aug-2020	5-Mar-2024				1
14-Aug-2020	5-Jul-2021				1
9-Sep-2020	3-Feb-2021				1
9-Sep-2020	21-May-2021				0
30-Sep-2020	22-Mar-2022				1
13-Oct-2020	9-Aug-2021				0
21-Oct-2020	28-Oct-2021				0
27-Oct-2020	15-Dec-2021				0
30-Oct-2020	17-Mar-2022				0
6-Nov-2020	19-Jan-2022				0
5-Nov-2020	8-Mar-2024				0
9-Nov-2020	16-Mar-2022				1
12-Nov-2020	24-Nov-2021				0
18-Nov-2020	8-Dec-2023				1
19-Nov-2020	11-Sep-2022				0
1-Dec-2020	22-Mar-2022				0
3-Dec-2020	22-Mar-2022				0
8-Dec-2020	7-Mar-2022				1
8-Dec-2020	2-Jul-2021				0
14-Dec-2020	1-Mar-2024				0
17-Dec-2020	13-Mar-2024				0
30-Dec-2020	16-Mar-2022				1
8-Jan-2021	29-Jan-2022				0
18-Jan-2021	18-Mar-2022				0
27-Jan-2021	16-Mar-2022				0
1-Feb-2021	10-Feb-2022				0
4-Mar-2021	10-Mar-2022				0
11-Mar-2021	17-Mar-2022				0
22-Mar-2021	2-Jul-2021				0
24-Mar-2021	19-Mar-2024				0
29-Mar-2021	22-Nov-2021				0
2-Apr-2021	14-Mar-2022				0
27-Apr-2021	21-Mar-2022				0
28-Apr-2021	14-Mar-2022				0
30-Apr-2021	17-Jan-2024				0
3-May-2021	21-Mar-2022				0
7-May-2021	17-Mar-2022				0
8-Jun-2021	4-Nov-2021				0
9-Jun-2021	14-Mar-2022				0
28-Jun-2021	21-Mar-2022				0
14-Jul-2021	19-Mar-2024				0
25-Aug-2021	11-Mar-2024				0
30-Aug-2021	16-May-2024				0
7-Sep-2021	10-Jun-2024				0
2-Sep-2021	10-Jun-2024				1
13-Sep-2021	16-Jan-2024				1
13-Apr-2022	6-Mar-2024				0
28-Sep-2022	10-Jun-2024				0
6-Oct-2022	6-Apr-2024				0
13-Oct-2022	6-May-2024				0
6-Dec-2022	14-Jul-2023				0
25-Jan-2023	30-Apr-2024				0
1-Mar-2023	25-Apr-2024				0
2-May-2023	7-May-2024				0

## Sheet: Figure_2B
	Frequency in CTC-WBC clusters	Frequency in Circulation
B cells	4.73	0.358043
NK cells	12.56	0.754058
Monocytes	19.89	6.85105
Neutrophils	30.21	62.0394
T cells	32.61	7.93
CD4 T cells	5.53	5.11216
CD8 T cells	13.03	2.59175
DPT cells	14.05	0.229146

## Sheet: Figure_2D
DPT Circulation	CD8 Circulation	CD4 Circulation	Neutro Circulation	Mono Circulation	NK Circulation	B Circulation	DPT CTC-WBC	CD8 CTC-WBC	CD4 CTC-WBC	Neutro CTC-WBC	Mono CTC-WBC	NK CTC-WBC	B CTC-WBC
1.64	10.77	36.43	22.98	26.34		1.84	7.91	7.91	7.91	24.54	5.93	22.09	23.72
3.58	10.75	20.1	16.55	43.54	3.4	2.06	21.99	8.79	0	26.87	1.79	5.37	35.18
0.07	0.63	0.98	95.62	2.24	0.43	0.04	6.9	0	24.14		65.52	0	3.45
3.22	6.32	75.22		10.44	4.78	0.01	54.43	0	13.2		0	19.18	13.2
0.43	24.49	24.96		40.97	9.11	0.05	27.4	6.85	13.7		0	52.05	0
0.58	29.93	30.25		32.17	6.97	0.1	14.81	7.41	14.81		0	55.56	7.41
0.13	1.04	2.26	91.9	3.34	1.3	0.02	38.1	0	0		35.79	21.87	4.23
0.45	0.04	0.19	98.92	0.25	0.15	0	38.28	0	0	39.28	22.44	0	0
0.07	1.01	0.51	90.74	6.96	0.66	0.05	17.39	11.59	0	34.78	13.04	17.39	5.8
0.14	7.12	16.76	73.61		2.34	0.03	26.08	16.14	1.24	36.01	11.37	6.67	2.48
0.18	3.41	10.66	84.88		0.84	0.02	29.89	14.94	0	55.17		0	0						DPT Circulation	CD8 Circulation	CD4 Circulation	Neutro Circulation	Mono Circulation	NK Circulation	B Circulation	DPT CTC-WBC	CD8 CTC-WBC	CD4 CTC-WBC	Neutro CTC-WBC	Mono CTC-WBC	NK CTC-WBC	B CTC-WBC
0.08	4.4	6.91	86.92		1.62	0.07	27.66	0	27.66	29.79		14.89	0						1.64	10.77	36.43	22.98	26.34		1.84	7.91	7.91	7.91	24.54	5.93	22.09	23.72
0.02	0.47	3.58	95.25		0.2	0.48	0	43.24	0	56.76		0	0						3.58	10.75	20.1	16.55	43.54	3.4	2.06	21.99	8.79	0	26.87	1.79	5.37	35.18
0.02	0.41	3.29	96.15		0.13	0	30.77	15.38	15.38	30.77		7.69	0						0.07	0.63	0.98	95.62	2.24	0.43	0.04	6.9	0	24.14		65.52	0	3.45
0.03	1.88	4.39	93.15		0.4	0.15	0	45.45	0	54.55		0	0						3.22	6.32	75.22		10.44	4.78	0.01	54.43	0	13.2		0	19.18	13.2
0.02	2.02	15.11	67.31	11.5	2.15	1.9	7.56	47.86	0	26.16	7.96	2.91	7.56						0.43	24.49	24.96		40.97	9.11	0.05	27.4	6.85	13.7		0	52.05	0
0.03	5.63	8.29	78.08	6.6	1.19	0.18	13.16	39.47	0	34.21	0	10.53	2.63						0.58	29.93	30.25		32.17	6.97	0.1	14.81	7.41	14.81		0	55.56	7.41
0.36	1.52	1.21	89.16	6.95	0	0.79	0	0	56.38	0	43.62	0	0						0.13	1.04	2.26	91.9	3.34	1.3	0.02	38.1	0	0		35.79	21.87	4.23
0.48	5.81	9.63	67.86	14.1	0.65	1.47	5.96	17.87	1.08	34.26	29.9	10.38	0.54						0.45	0.04	0.19	98.92	0.25	0.15	0	38.28	0	0	39.28	22.44	0	0
0.71	20.88	22.63	32.4	15.21	5.3	2.88	6.98	15.7	0	16.99	33.14	27.19	0						0.07	1.01	0.51	90.74	6.96	0.66	0.05	17.39	11.59	0	34.78	13.04	17.39	5.8
0.13	1.4	1.21	95.12	1.69	0.17	0.29	3.37	13.46	0.84	30.38	34.18	9.35	8.41						0.14	7.12	16.76	73.61		2.34	0.03	26.08	16.14	1.24	36.01	11.37	6.67	2.48
0.06	3.38	2.59	89.86	3.43	0.45	0.23	1.61	22.49	0	39.54	4.85	26.69	4.82						0.18	3.41	10.66	84.88		0.84	0.02	29.89	14.94	0	55.17		0	0
0.07	0.48	2.64	82.82	13.25	0.55	0.21	25.56	14.2	0	37.1	23.13	0	0						0.08	4.4	6.91	86.92		1.62	0.07	27.66	0	27.66	29.79		14.89	0
0.19	2.61	4.81	77.43	13.69	0.66	0.61	1.79	24.28	2.86	28.38	34.97	4.15	3.57						0.02	0.47	3.58	95.25		0.2	0.48	0	43.24	0	56.76		0	0
0.09	1.47	3.02	86.48	8.16	0.66	0.13	11.74	25.82	0.59	21.11	29.39	11.15	0.2						0.02	0.41	3.29	96.15		0.13	0	30.77	15.38	15.38	30.77		7.69	0
0.2	5.12	6.54	75.8	11.06	0.71	0.58	0.9	0	2.69	7.72	0	87.79	0.9						0.03	1.88	4.39	93.15		0.4	0.15	0	45.45	0	54.55		0	0
																			0.02	2.02	15.11	67.31	11.5	2.15	1.9	7.56	47.86	0	26.16	7.96	2.91	7.56
																			0.03	5.63	8.29	78.08	6.6	1.19	0.18	13.16	39.47	0	34.21	0	10.53	2.63
																			0.36	1.52	1.21	89.16	6.95	0	0.79	0	0	56.38	0	43.62	0	0
																			0.48	5.81	9.63	67.86	14.1	0.65	1.47	5.96	17.87	1.08	34.26	29.9	10.38	0.54
																			0.71	20.88	22.63	32.4	15.21	5.3	2.88	6.98	15.7	0	16.99	33.14	27.19	0
																			0.13	1.4	1.21	95.12	1.69	0.17	0.29	3.37	13.46	0.84	30.38	34.18	9.35	8.41
																			0.06	3.38	2.59	89.86	3.43	0.45	0.23	1.61	22.49	0	39.54	4.85	26.69	4.82
																			0.07	0.48	2.64	82.82	13.25	0.55	0.21	25.56	14.2	0	37.1	23.13	0	0
																			0.19	2.61	4.81	77.43	13.69	0.66	0.61	1.79	24.28	2.86	28.38	34.97	4.15	3.57
																			0.09	1.47	3.02	86.48	8.16	0.66	0.13	11.74	25.82	0.59	21.11	29.39	11.15	0.2
																			0.2	5.12	6.54	75.8	11.06	0.71	0.58	0.9	0	2.69	7.72	0	87.79	0.9

[truncated: 58 more sheets: Figure_2E, Figure_2F, Figure_2G, Figure_3C, Figure_3E, Figure_3F, Figure_4C, Figure_4E, Figure_4H, Figure_4K, Figure_5D, Figure_5F, Figure_5G_left, Figure_5G_right, Figure_5H_CTC_WBC, Figure_5H_CTC_DPT, Figure_5H_CTC_T, Figure_6B, Figure_6C, Figure_6D_CTC_WBC …]
